# Supplementary material for: MIB1 upregulates IQGAP1 and promotes pancreatic cancer progression by inducing ST7 degradation
Source: Mol Oncol. 2021 May 1;15(11):3062–75. doi: 10.1002/1878-0261.12955 (PMC8564634; doi:10.1002/1878-0261.12955)
Supplement: Supplementary file 2 — Table S3. Mass spectrometry of MIB1. [file MOL2-15-3062-s003.xlsx]

## Sheet: Sheet1
Accession	Description	ΣCoverage	Σ# Proteins	Σ# Unique Peptides	Σ# Peptides	Σ# PSMs	Coverage IGG	# Peptides IGG	# PSM IGG	Coverage IP	# Peptides IP	# PSM IP	# AAs	MW [kDa]	calc. pI
G8JLA2	Myosin light polypeptide 6 OS=Homo sapiens OX=9606 GN=MYL6 PE=1 SV=1 - [G8JLA2_HUMAN]	73.03	19	9	9	18	46.71	6	6	73.03	9	12	152	17.0782	4.55127
Q8WVW5	Uncharacterized protein (Fragment) OS=Homo sapiens OX=9606 PE=2 SV=1 - [Q8WVW5_HUMAN]	69.42	71	6	17	178	55.92	13	40	69.42	17	138	363	40.4772	6.13818
O43707	Alpha-actinin-4 OS=Homo sapiens OX=9606 GN=ACTN4 PE=1 SV=2 - [ACTN4_HUMAN]	64.65	17	26	48	124	34.03	23	26	64.65	48	98	911	104.788	5.43994
O60249	Ribosomal protein S2 (Fragment) OS=Homo sapiens OX=9606 PE=4 SV=2 - [O60249_HUMAN]	58.97	14	4	4	4				58.97	4	4	78	8.70532	8.00146
P12814	Alpha-actinin-1 OS=Homo sapiens OX=9606 GN=ACTN1 PE=1 SV=2 - [ACTN1_HUMAN]	55.72	34	24	42	74	9.98	8	8	55.72	42	66	892	102.993	5.41455
P52907	F-actin-capping protein subunit alpha-1 OS=Homo sapiens OX=9606 GN=CAPZA1 PE=1 SV=3 - [CAZA1_HUMAN]	55.59	2	9	11	24	13.29	2	2	55.59	11	22	286	32.9023	5.69385
P35579	Myosin-9 OS=Homo sapiens OX=9606 GN=MYH9 PE=1 SV=4 - [MYH9_HUMAN]	55.41	34	95	111	429	43.21	68	93	54.9	109	336	1960	226.392	5.60498
B1AK87	F-actin-capping protein subunit beta OS=Homo sapiens OX=9606 GN=CAPZB PE=1 SV=1 - [B1AK87_HUMAN]	54.62	8	13	13	18	3.85	1	1	54.62	13	17	260	29.2768	6.91748
Q562Z4	Actin-like protein (Fragment) OS=Homo sapiens OX=9606 GN=ACT PE=4 SV=1 - [Q562Z4_HUMAN]	53.4	2	1	3	20	17.48	1	5	53.4	3	15	103	11.548	7.57666
K7EJH8	Alpha-actinin-4 (Fragment) OS=Homo sapiens OX=9606 GN=ACTN4 PE=1 SV=1 - [K7EJH8_HUMAN]	52.75	1	1	7	21	27.47	4	4	52.75	7	17	182	21.417	6.69775
B3KPS3	Tubulin alpha chain OS=Homo sapiens OX=9606 PE=2 SV=1 - [B3KPS3_HUMAN]	52.64	26	1	14	21	12.74	4	4	52.64	14	17	416	46.2118	5.12256
A4QPB0	IQ motif containing GTPase activating protein 1 OS=Homo sapiens OX=9606 GN=IQGAP1 PE=1 SV=1 - [A4QPB0_HUMAN]	51.78	22	61	61	108	20.46	23	23	51.18	60	85	1657	189.162	6.48096
Q5HYL6	Uncharacterized protein DKFZp686E1899 OS=Homo sapiens OX=9606 GN=DKFZp686E1899 PE=2 SV=1 - [Q5HYL6_HUMAN]	51.7	10	15	15	24	21.59	5	5	51.7	15	19	352	39.5302	5.18604
P62805	Histone H4 OS=Homo sapiens OX=9606 GN=HIST1H4A PE=1 SV=2 - [H4_HUMAN]	51.46	3	6	6	21	33.01	3	4	51.46	6	17	103	11.3604	11.356
K7EJT5	60S ribosomal protein L22 (Fragment) OS=Homo sapiens OX=9606 GN=RPL22 PE=1 SV=1 - [K7EJT5_HUMAN]	51.06	8	2	2	2				51.06	2	2	47	5.07968	9.42236
A0A2R8YFE2	Actin, cytoplasmic 1 (Fragment) OS=Homo sapiens OX=9606 GN=ACTB PE=1 SV=1 - [A0A2R8YFE2_HUMAN]	50.63	1	1	3	28	50.63	3	8	50.63	3	20	79	8.78146	9.20264
P35908	Keratin, type II cytoskeletal 2 epidermal OS=Homo sapiens OX=9606 GN=KRT2 PE=1 SV=2 - [K22E_HUMAN]	49.92	12	16	23	43	40.06	20	21	36.93	18	22	639	65.3932	8.00146
P35527	Keratin, type I cytoskeletal 9 OS=Homo sapiens OX=9606 GN=KRT9 PE=1 SV=3 - [K1C9_HUMAN]	49.44	2	21	21	40	30.5	12	14	47.83	20	26	623	62.0268	5.23682
E9PLJ3	Cofilin-1 (Fragment) OS=Homo sapiens OX=9606 GN=CFL1 PE=1 SV=1 - [E9PLJ3_HUMAN]	49.37	9	3	3	3				49.37	3	3	79	9.08474	8.38232
F5H6Q2	Polyubiquitin-C (Fragment) OS=Homo sapiens OX=9606 GN=UBC PE=1 SV=8 - [F5H6Q2_HUMAN]	48.36	40	3	3	3				48.36	3	3	122	13.7234	6.13818
B7Z3E5	cDNA FLJ53573, highly similar to Myosin Ic OS=Homo sapiens OX=9606 PE=2 SV=1 - [B7Z3E5_HUMAN]	48.32	16	8	39	60	11.07	8	8	46.87	38	52	1039	118.982	9.40771
A0A384NYT8	Tubulin beta chain (Fragment) OS=Homo sapiens OX=9606 PE=2 SV=1 - [A0A384NYT8_HUMAN]	47.06	58	4	14	18	2.71	1	1	47.06	14	17	442	49.4369	4.89404
D3DTH7	Myosin IC, isoform CRA_a OS=Homo sapiens OX=9606 GN=MYO1C PE=3 SV=1 - [D3DTH7_HUMAN]	46.64	9	1	32	50	10.09	6	6	46.64	32	44	862	98.8722	9.42236
P08670	Vimentin OS=Homo sapiens OX=9606 GN=VIM PE=1 SV=4 - [VIME_HUMAN]	46.35	42	20	20	25	9.44	4	4	42.27	18	21	466	53.6191	5.12256
P13645	Keratin, type I cytoskeletal 10 OS=Homo sapiens OX=9606 GN=KRT10 PE=1 SV=6 - [K1C10_HUMAN]	44.69	7	19	20	37	38.87	16	19	31.85	14	18	584	58.7917	5.21143
Q16777	Histone H2A type 2-C OS=Homo sapiens OX=9606 GN=HIST2H2AC PE=1 SV=4 - [H2A2C_HUMAN]	44.19	25	3	3	8	21.71	2	2	44.19	3	6	129	13.9798	10.9019
Q53GA7	Tubulin alpha chain (Fragment) OS=Homo sapiens OX=9606 PE=2 SV=1 - [Q53GA7_HUMAN]	42.54	23	0	13	20	11.8	4	4	42.54	13	16	449	49.7914	5.13525
H6VRF8	Keratin 1 OS=Homo sapiens OX=9606 GN=KRT1 PE=3 SV=1 - [H6VRF8_HUMAN]	41.77	9	18	23	51	33.23	17	25	36.65	21	26	644	66.013	8.11865
Q969I0	KRT8 protein (Fragment) OS=Homo sapiens OX=9606 GN=KRT8 PE=2 SV=2 - [Q969I0_HUMAN]	41.1	9	13	15	22	8.77	4	5	41.1	15	17	365	41.0827	4.99561
Q16643	Drebrin OS=Homo sapiens OX=9606 GN=DBN1 PE=1 SV=4 - [DREB_HUMAN]	40.83	8	23	23	58	17.1	8	9	40.83	23	49	649	71.3854	4.44971
P68371	Tubulin beta-4B chain OS=Homo sapiens OX=9606 GN=TUBB4B PE=1 SV=1 - [TBB4B_HUMAN]	37.3	42	1	12	17	2.7	1	1	37.3	12	16	445	49.799	4.89404
Q71DI3	Histone H3.2 OS=Homo sapiens OX=9606 GN=HIST2H3A PE=1 SV=3 - [H32_HUMAN]	35.29	16	3	3	4				35.29	3	4	136	15.3785	11.2681
P06899	Histone H2B type 1-J OS=Homo sapiens OX=9606 GN=HIST1H2BJ PE=1 SV=3 - [H2B1J_HUMAN]	34.92	10	1	4	8	20.63	2	2	34.92	4	6	126	13.8956	10.3159
A8K9J7	Histone H2B OS=Homo sapiens OX=9606 PE=2 SV=1 - [A8K9J7_HUMAN]	34.92	17	1	4	8	20.63	2	2	34.92	4	6	126	13.9876	10.3159
Q5JR95	40S ribosomal protein S8 OS=Homo sapiens OX=9606 GN=RPS8 PE=1 SV=1 - [Q5JR95_HUMAN]	32.45	3	5	5	5				32.45	5	5	188	21.866	10.3599
R4GN19	60S ribosomal protein L36a OS=Homo sapiens OX=9606 GN=RPL36A PE=4 SV=1 - [R4GN19_HUMAN]	32	7	1	1	1				32	1	1	25	2.92963	10.1694
P04350	Tubulin beta-4A chain OS=Homo sapiens OX=9606 GN=TUBB4A PE=1 SV=2 - [TBB4A_HUMAN]	31.98	35	1	10	13				31.98	10	13	444	49.5539	4.88135
A5D904	RPS9 protein (Fragment) OS=Homo sapiens OX=9606 GN=RPS9 PE=2 SV=1 - [A5D904_HUMAN]	31.86	5	4	4	4				31.86	4	4	113	13.1533	10.4478
P35580	Myosin-10 OS=Homo sapiens OX=9606 GN=MYH10 PE=1 SV=3 - [MYH10_HUMAN]	30.82	27	36	48	91	7.14	12	17	30.82	47	74	1976	228.858	5.5415
Q9NY65	Tubulin alpha-8 chain OS=Homo sapiens OX=9606 GN=TUBA8 PE=1 SV=1 - [TBA8_HUMAN]	30.73	13	0	9	12	3.12	1	1	30.73	9	11	449	50.0616	5.05908
A8K3K1	cDNA FLJ78096, highly similar to Homo sapiens actin, alpha, cardiac muscle (ACTC), mRNA OS=Homo sapiens OX=9606 PE=2 SV=1 - [A8K3K1_HUMAN]	29.97	33	2	10	77	19.89	6	19	29.97	10	58	377	42.0199	5.38916
G3V576	Heterogeneous nuclear ribonucleoproteins C1/C2 OS=Homo sapiens OX=9606 GN=HNRNPC PE=1 SV=1 - [G3V576_HUMAN]	29	34	6	6	6				29	6	6	231	25.2411	9.81787
P59998	Actin-related protein 2/3 complex subunit 4 OS=Homo sapiens OX=9606 GN=ARPC4 PE=1 SV=3 - [ARPC4_HUMAN]	27.98	8	5	5	5				27.98	5	5	168	19.6543	8.42627
P61158	Actin-related protein 3 OS=Homo sapiens OX=9606 GN=ACTR3 PE=1 SV=3 - [ARP3_HUMAN]	27.75	17	9	9	10				27.75	9	10	418	47.341	5.88428
Q8WUH6	Transmembrane protein 263 OS=Homo sapiens OX=9606 GN=TMEM263 PE=1 SV=1 - [TM263_HUMAN]	27.59	2	2	2	2				27.59	2	2	116	11.7411	9.31982
B4E0T8	cDNA FLJ59649, highly similar to Myosin-18A OS=Homo sapiens OX=9606 PE=2 SV=1 - [B4E0T8_HUMAN]	27.43	3	1	25	27	2.71	2	2	26.16	24	25	1181	133.464	7.09326
P18124	60S ribosomal protein L7 OS=Homo sapiens OX=9606 GN=RPL7 PE=1 SV=1 - [RL7_HUMAN]	27.42	6	7	7	8				27.42	7	8	248	29.2072	10.6528
B4DGC2	cDNA FLJ56690, highly similar to Tropomyosin beta chain OS=Homo sapiens OX=9606 PE=2 SV=1 - [B4DGC2_HUMAN]	27.13	31	2	5	6	6.91	1	1	27.13	5	5	188	21.82	4.81787
E9PKE3	Heat shock cognate 71 kDa protein OS=Homo sapiens OX=9606 GN=HSPA8 PE=1 SV=1 - [E9PKE3_HUMAN]	26	28	10	12	15	2.55	1	1	23.44	11	14	627	68.7632	5.51611
A0A0D9SFK2	Unconventional myosin-XVIIIa OS=Homo sapiens OX=9606 GN=MYO18A PE=1 SV=1 - [A0A0D9SFK2_HUMAN]	25.56	10	15	39	42	1.57	2	2	24.83	38	40	2038	230.964	6.25244
P67809	Nuclease-sensitive element-binding protein 1 OS=Homo sapiens OX=9606 GN=YBX1 PE=1 SV=3 - [YBOX1_HUMAN]	25.31	14	5	5	5				25.31	5	5	324	35.9027	9.87646
H0YLP6	60S ribosomal protein L28 OS=Homo sapiens OX=9606 GN=RPL28 PE=1 SV=1 - [H0YLP6_HUMAN]	24.72	5	2	2	2				24.72	2	2	89	9.65091	10.3599
O15144	Actin-related protein 2/3 complex subunit 2 OS=Homo sapiens OX=9606 GN=ARPC2 PE=1 SV=1 - [ARPC2_HUMAN]	24.33	7	7	7	7				24.33	7	7	300	34.3115	7.35693
C9JZD1	Actin-related protein 2/3 complex subunit 3 (Fragment) OS=Homo sapiens OX=9606 GN=ARPC3 PE=1 SV=1 - [C9JZD1_HUMAN]	24.24	6	2	2	3				24.24	2	3	99	11.5389	8.39697
A0A087WWU8	Tropomyosin alpha-3 chain OS=Homo sapiens OX=9606 GN=TPM3 PE=1 SV=1 - [A0A087WWU8_HUMAN]	24.23	19	4	5	6	5.29	1	1	24.23	5	5	227	26.4044	4.77979
A0A2R8YGX3	Tropomyosin alpha-4 chain OS=Homo sapiens OX=9606 GN=TPM4 PE=1 SV=1 - [A0A2R8YGX3_HUMAN]	24.04	15	2	5	5	7.65	1	1	24.04	4	4	183	20.9727	4.83057
F8VZY9	Keratin, type I cytoskeletal 18 OS=Homo sapiens OX=9606 GN=KRT18 PE=1 SV=1 - [F8VZY9_HUMAN]	24.04	7	7	7	10				24.04	7	10	391	43.7474	5.35107
Q45KI0	Trypsin I (Fragment) OS=Homo sapiens OX=9606 GN=PRSS1 PE=4 SV=1 - [Q45KI0_HUMAN]	23.81	17	1	1	1				23.81	1	1	84	9.16193	9.99365
B3KPC7	Actin-related protein 2/3 complex subunit 5 OS=Homo sapiens OX=9606 PE=2 SV=1 - [B3KPC7_HUMAN]	23.53	2	3	3	3				23.53	3	3	153	16.9608	6.02393
I3L3P7	40S ribosomal protein S15a OS=Homo sapiens OX=9606 GN=RPS15A PE=1 SV=1 - [I3L3P7_HUMAN]	23	8	2	2	2				23	2	2	100	11.4702	10.1548
P62753	40S ribosomal protein S6 OS=Homo sapiens OX=9606 GN=RPS6 PE=1 SV=1 - [RS6_HUMAN]	22.89	5	6	6	7	4.82	1	1	18.07	5	6	249	28.663	10.8433
P81605	Dermcidin OS=Homo sapiens OX=9606 GN=DCD PE=1 SV=2 - [DCD_HUMAN]	22.73	1	3	3	4	22.73	3	3	10	1	1	110	11.2768	6.53662
E5RHG7	Polyadenylate-binding protein 1 (Fragment) OS=Homo sapiens OX=9606 GN=PABPC1 PE=1 SV=1 - [E5RHG7_HUMAN]	22.67	17	1	1	1				22.67	1	1	75	8.41204	4.94482
Q96C19	EF-hand domain-containing protein D2 OS=Homo sapiens OX=9606 GN=EFHD2 PE=1 SV=1 - [EFHD2_HUMAN]	22.5	11	5	5	5	5	1	1	17.5	4	4	240	26.6805	5.19873
E9PL09	40S ribosomal protein S3 OS=Homo sapiens OX=9606 GN=RPS3 PE=1 SV=1 - [E9PL09_HUMAN]	22.08	14	5	5	5				22.08	5	5	231	25.3547	9.70068
M0R3D6	60S ribosomal protein L18a (Fragment) OS=Homo sapiens OX=9606 GN=RPL18A PE=1 SV=1 - [M0R3D6_HUMAN]	21.99	12	3	3	3				21.99	3	3	141	16.7038	10.77
E5RIU6	Cyclin-dependent kinase 1 (Fragment) OS=Homo sapiens OX=9606 GN=CDK1 PE=1 SV=2 - [E5RIU6_HUMAN]	21.69	148	3	4	4				21.69	4	4	189	21.7245	8.51416
H7C2W9	60S ribosomal protein L31 (Fragment) OS=Homo sapiens OX=9606 GN=RPL31 PE=1 SV=1 - [H7C2W9_HUMAN]	21.3	8	2	2	2				21.3	2	2	108	12.8031	11.0044
Q96C29	Uncharacterized protein (Fragment) OS=Homo sapiens OX=9606 PE=2 SV=1 - [Q96C29_HUMAN]	20.97	52	4	4	4				20.97	4	4	248	26.2999	9.29053
B7Z4V2	cDNA FLJ51907, highly similar to Stress-70 protein, mitochondrial OS=Homo sapiens OX=9606 PE=2 SV=1 - [B7Z4V2_HUMAN]	19.7	13	10	10	17	5.86	3	5	19.7	10	12	665	72.3561	5.93506
F8W7C6	60S ribosomal protein L10 OS=Homo sapiens OX=9606 GN=RPL10 PE=1 SV=2 - [F8W7C6_HUMAN]	19.63	9	3	3	4				19.63	3	4	163	18.5527	9.94971
A8KAP9	cDNA FLJ78448, highly similar to Homo sapiens argininosuccinate synthetase (ASS), transcript variant 1, mRNA OS=Homo sapiens OX=9606 PE=2 SV=1 - [A8KAP9_HUMAN]	19.42	8	6	6	6				19.42	6	6	412	46.5249	8.03076
P08729	Keratin, type II cytoskeletal 7 OS=Homo sapiens OX=9606 GN=KRT7 PE=1 SV=5 - [K2C7_HUMAN]	19.4	7	8	8	8				19.4	8	8	469	51.3543	5.47803
A0PJ62	RPL14 protein (Fragment) OS=Homo sapiens OX=9606 GN=RPL14 PE=2 SV=1 - [A0PJ62_HUMAN]	19.35	7	2	2	2				19.35	2	2	124	14.6019	10.6235
P11021	Endoplasmic reticulum chaperone BiP OS=Homo sapiens OX=9606 GN=HSPA5 PE=1 SV=2 - [BIP_HUMAN]	18.81	2	7	9	9	2.45	1	1	16.36	8	8	654	72.2884	5.16064
B2R4K7	60S ribosomal protein L6 OS=Homo sapiens OX=9606 PE=2 SV=1 - [B2R4K7_HUMAN]	18.75	12	4	4	5				18.75	4	5	288	32.6816	10.6235
G3XAN0	40S ribosomal protein S20 OS=Homo sapiens OX=9606 GN=RPS20 PE=1 SV=1 - [G3XAN0_HUMAN]	18.75	2	1	1	1				18.75	1	1	64	7.24285	8.92432
Q0QET7	Glyceraldehyde-3-phosphate dehydrogenase (Fragment) OS=Homo sapiens OX=9606 GN=GAPDH PE=2 SV=1 - [Q0QET7_HUMAN]	18.7	7	3	3	3				18.7	3	3	230	24.6047	8.51416
K7EMA7	60S ribosomal protein L23a OS=Homo sapiens OX=9606 GN=RPL23A PE=1 SV=1 - [K7EMA7_HUMAN]	18.57	7	1	1	1				18.57	1	1	70	7.91839	9.23193
B5MCP9	40S ribosomal protein S7 OS=Homo sapiens OX=9606 GN=RPS7 PE=1 SV=1 - [B5MCP9_HUMAN]	18.18	4	2	2	2				18.18	2	2	187	21.2988	10.272
P02533	Keratin, type I cytoskeletal 14 OS=Homo sapiens OX=9606 GN=KRT14 PE=1 SV=4 - [K1C14_HUMAN]	18.01	16	1	7	11	11.23	4	4	13.35	6	7	472	51.5294	5.16064
F5GY37	Prohibitin-2 OS=Homo sapiens OX=9606 GN=PHB2 PE=1 SV=1 - [F5GY37_HUMAN]	17.98	8	4	4	4				17.98	4	4	267	29.705	9.87646
M0QZN2	40S ribosomal protein S5 OS=Homo sapiens OX=9606 GN=RPS5 PE=1 SV=1 - [M0QZN2_HUMAN]	17.91	5	2	2	2				17.91	2	2	134	14.7537	8.48486
A0A0A0MRM8	Unconventional myosin-VI OS=Homo sapiens OX=9606 GN=MYO6 PE=1 SV=1 - [A0A0A0MRM8_HUMAN]	17.88	8	19	19	21	1.2	1	1	17.88	19	20	1253	144.924	8.55811
J3KSJ0	60S ribosomal protein L17 (Fragment) OS=Homo sapiens OX=9606 GN=RPL17 PE=1 SV=1 - [J3KSJ0_HUMAN]	17.86	10	1	1	1				17.86	1	1	56	6.50046	10.3452
P47755	F-actin-capping protein subunit alpha-2 OS=Homo sapiens OX=9606 GN=CAPZA2 PE=1 SV=3 - [CAZA2_HUMAN]	17.48	6	2	4	6				17.48	4	6	286	32.9286	5.84619
O15143	Actin-related protein 2/3 complex subunit 1B OS=Homo sapiens OX=9606 GN=ARPC1B PE=1 SV=3 - [ARC1B_HUMAN]	17.47	9	4	4	5				17.47	4	5	372	40.9234	8.35303
B4E190	cDNA FLJ57770, moderately similar to ADP-ribosylation factor 3 OS=Homo sapiens OX=9606 PE=2 SV=1 - [B4E190_HUMAN]	17.36	10	2	2	2				17.36	2	2	144	16.1485	7.34229
P08779	Keratin, type I cytoskeletal 16 OS=Homo sapiens OX=9606 GN=KRT16 PE=1 SV=4 - [K1C16_HUMAN]	17.34	17	2	7	10	10.57	4	4	10.57	5	6	473	51.2362	5.04639
Q5T8U3	60S ribosomal protein L7a (Fragment) OS=Homo sapiens OX=9606 GN=RPL7A PE=1 SV=1 - [Q5T8U3_HUMAN]	17.28	2	3	3	3				17.28	3	3	191	21.5314	11.019
G3V1B3	60S ribosomal protein L21 OS=Homo sapiens OX=9606 GN=RPL21 PE=1 SV=1 - [G3V1B3_HUMAN]	17.24	4	1	1	2				17.24	1	2	87	9.88007	10.2866
H3BM89	60S ribosomal protein L4 OS=Homo sapiens OX=9606 GN=RPL4 PE=1 SV=1 - [H3BM89_HUMAN]	16.52	8	5	5	5				16.52	5	5	333	37.6332	11.0337
P61026	Ras-related protein Rab-10 OS=Homo sapiens OX=9606 GN=RAB10 PE=1 SV=1 - [RAB10_HUMAN]	16.5	84	1	3	3				16.5	3	3	200	22.5266	8.38232
P62826	GTP-binding nuclear protein Ran OS=Homo sapiens OX=9606 GN=RAN PE=1 SV=3 - [RAN_HUMAN]	16.2	8	3	3	4	4.63	1	1	16.2	3	3	216	24.4076	7.48877
A0A2R8Y811	40S ribosomal protein S14 (Fragment) OS=Homo sapiens OX=9606 GN=RPS14 PE=1 SV=1 - [A0A2R8Y811_HUMAN]	16	3	2	2	2				16	2	2	150	16.1494	10.0522
Q86W20	Protease serine 1 (Fragment) OS=Homo sapiens OX=9606 GN=PRSS1 PE=4 SV=1 - [Q86W20_HUMAN]	15.48	6	1	1	2	15.48	1	1	15.48	1	1	84	9.16094	10.272
Q8IWR8	Ribosomal protein L19 (Fragment) OS=Homo sapiens OX=9606 PE=2 SV=1 - [Q8IWR8_HUMAN]	15.03	5	2	2	2				15.03	2	2	173	20.8068	11.4438
Q6FIG4	RAB1B protein OS=Homo sapiens OX=9606 GN=RAB1B PE=2 SV=1 - [Q6FIG4_HUMAN]	14.93	90	1	3	3				14.93	3	3	201	22.1842	5.73193
F6KPG5	Albumin (Fragment) OS=Homo sapiens OX=9606 PE=2 SV=1 - [F6KPG5_HUMAN]	14.7	14	8	8	16	10.6	6	8	8.89	5	8	585	66.488	6.03662
E9PDF6	Unconventional myosin-Ib OS=Homo sapiens OX=9606 GN=MYO1B PE=1 SV=1 - [E9PDF6_HUMAN]	14.63	20	11	12	13				14.63	12	13	1107	128.4	9.30518
H0YKL9	Annexin (Fragment) OS=Homo sapiens OX=9606 GN=ANXA2 PE=1 SV=1 - [H0YKL9_HUMAN]	14.55	17	1	1	1				14.55	1	1	110	12.0563	7.43018
Q86XC5	Sigma intracellular receptor 2 OS=Homo sapiens OX=9606 GN=TMEM97 PE=1 SV=1 - [Q86XC5_HUMAN]	14.49	4	1	1	1				14.49	1	1	69	8.21351	9.70068
P05141	ADP/ATP translocase 2 OS=Homo sapiens OX=9606 GN=SLC25A5 PE=1 SV=7 - [ADT2_HUMAN]	14.43	8	4	4	4				14.43	4	4	298	32.8312	9.68604
P13647	Keratin, type II cytoskeletal 5 OS=Homo sapiens OX=9606 GN=KRT5 PE=1 SV=3 - [K2C5_HUMAN]	14.24	17	4	9	18	14.24	9	10	11.36	7	8	590	62.34	7.73779
Q69YL0	Protein NCBP2AS2 OS=Homo sapiens OX=9606 GN=NCBP2AS2 PE=1 SV=1 - [NCAS2_HUMAN]	14.14	1	1	1	1				14.14	1	1	99	10.884	12.0005
D6RGK8	Receptor of-activated protein C kinase 1 OS=Homo sapiens OX=9606 GN=RACK1 PE=1 SV=1 - [D6RGK8_HUMAN]	14.08	16	1	1	1				14.08	1	1	71	8.13911	9.56885
P04259	Keratin, type II cytoskeletal 6B OS=Homo sapiens OX=9606 GN=KRT6B PE=1 SV=5 - [K2C6B_HUMAN]	14.01	12	1	9	18	14.01	9	11	7.27	5	7	564	60.0303	8.00146
M0R210	40S ribosomal protein S16 OS=Homo sapiens OX=9606 GN=RPS16 PE=1 SV=1 - [M0R210_HUMAN]	13.95	6	2	2	2				13.95	2	2	129	14.41	10.228
D9YZV7	Tropomyosin 1 (Alpha) isoform 6 OS=Homo sapiens OX=9606 GN=TPM1 PE=3 SV=1 - [D9YZV7_HUMAN]	13.88	15	2	3	3				13.88	3	3	245	28.3685	4.76709
A0A2R8Y8A0	40S ribosomal protein S24 (Fragment) OS=Homo sapiens OX=9606 GN=RPS24 PE=1 SV=1 - [A0A2R8Y8A0_HUMAN]	13.33	6	1	1	1				13.33	1	1	90	10.3516	10.7554
H0YM93	Unconventional myosin-Vc (Fragment) OS=Homo sapiens OX=9606 GN=MYO5C PE=1 SV=1 - [H0YM93_HUMAN]	13.21	15	1	1	1				13.21	1	1	106	11.5036	8.42627
E9PKZ0	60S ribosomal protein L8 (Fragment) OS=Homo sapiens OX=9606 GN=RPL8 PE=1 SV=1 - [E9PKZ0_HUMAN]	13.17	6	2	2	2				13.17	2	2	205	22.3752	10.7554
A0A1U9X7W4	HSPA1A OS=Homo sapiens OX=9606 PE=3 SV=1 - [A0A1U9X7W4_HUMAN]	12.64	18	5	6	6				12.64	6	6	641	69.995	5.65576
A0A2R8YEM3	Ribosomal protein L15 (Fragment) OS=Homo sapiens OX=9606 GN=RPL15 PE=1 SV=1 - [A0A2R8YEM3_HUMAN]	12.43	7	2	2	2				12.43	2	2	169	19.9558	11.1948
C9K0U8	Single-stranded DNA-binding protein, mitochondrial (Fragment) OS=Homo sapiens OX=9606 GN=SSBP1 PE=1 SV=1 - [C9K0U8_HUMAN]	12.4	6	1	1	1				12.4	1	1	121	14.1224	9.56885
J3KTJ3	60S ribosomal protein L23 OS=Homo sapiens OX=9606 GN=RPL23 PE=1 SV=1 - [J3KTJ3_HUMAN]	12.35	3	1	1	1				12.35	1	1	81	8.89379	10.1401
Q04695	Keratin, type I cytoskeletal 17 OS=Homo sapiens OX=9606 GN=KRT17 PE=1 SV=2 - [K1C17_HUMAN]	12.27	16	2	5	7	5.09	2	2	12.27	5	5	432	48.076	5.021
Q562R1	Beta-actin-like protein 2 OS=Homo sapiens OX=9606 GN=ACTBL2 PE=1 SV=2 - [ACTBL_HUMAN]	12.23	4	1	4	26	4.26	1	6	12.23	4	20	376	41.976	5.59229
Q86YZ3	Hornerin OS=Homo sapiens OX=9606 GN=HRNR PE=1 SV=2 - [HORN_HUMAN]	12.14	1	6	6	7	2.98	1	1	9.16	5	6	2850	282.228	10.0376
B4E2T4	cDNA FLJ54121, highly similar to Cysteine and glycine-rich protein 1 OS=Homo sapiens OX=9606 PE=2 SV=1 - [B4E2T4_HUMAN]	12.14	9	1	1	1				12.14	1	1	140	14.9612	8.57275
Q9BVT0	ARHA protein (Fragment) OS=Homo sapiens OX=9606 GN=ARHA PE=2 SV=2 - [Q9BVT0_HUMAN]	11.88	3	1	1	1				11.88	1	1	101	11.516	9.34912
G3V226	Calmodulin-1 OS=Homo sapiens OX=9606 GN=CALM1 PE=1 SV=1 - [G3V226_HUMAN]	11.84	10	1	1	1				11.84	1	1	76	8.90629	5.5415
A0A1W2PRZ7	Heterogeneous nuclear ribonucleoprotein U (Fragment) OS=Homo sapiens OX=9606 GN=HNRNPU PE=1 SV=1 - [A0A1W2PRZ7_HUMAN]	11.59	16	3	3	3				11.59	3	3	302	34.1292	7.60596
H3BQ34	Pyruvate kinase OS=Homo sapiens OX=9606 GN=PKM PE=1 SV=1 - [H3BQ34_HUMAN]	11.39	13	2	2	2				11.39	2	2	281	30.7009	6.94678
K7ELC8	Sperm-associated antigen 5 (Fragment) OS=Homo sapiens OX=9606 GN=SPAG5 PE=1 SV=1 - [K7ELC8_HUMAN]	11.29	1	1	1	1				11.29	1	1	186	21.4039	4.90674
A8K4W0	40S ribosomal protein S3a OS=Homo sapiens OX=9606 GN=RPS3A PE=2 SV=1 - [A8K4W0_HUMAN]	10.98	15	3	3	3				10.98	3	3	264	29.9358	9.72998
A8K7F6	cDNA FLJ78244, highly similar to Homo sapiens eukaryotic translation initiation factor 4A, isoform 1 (EIF4A1), mRNA OS=Homo sapiens OX=9606 PE=2 SV=1 - [A8K7F6_HUMAN]	10.84	23	4	4	4				10.84	4	4	406	46.0926	5.47803
Q6NVV1	Putative 60S ribosomal protein L13a protein RPL13AP3 OS=Homo sapiens OX=9606 GN=RPL13AP3 PE=5 SV=1 - [R13P3_HUMAN]	10.78	7	1	1	1				10.78	1	1	102	12.1269	10.7554
B4DP51	cDNA FLJ54533, highly similar to Heterogeneous nuclear ribonucleoprotein H OS=Homo sapiens OX=9606 PE=2 SV=1 - [B4DP51_HUMAN]	10.69	10	1	1	1				10.69	1	1	159	16.8387	5.18604
H0Y9X3	Programmed cell death protein 6 (Fragment) OS=Homo sapiens OX=9606 GN=PDCD6 PE=1 SV=1 - [H0Y9X3_HUMAN]	10.58	5	1	1	1				10.58	1	1	104	12.1631	5.17334
A0A0A0MSI0	Peroxiredoxin-1 (Fragment) OS=Homo sapiens OX=9606 GN=PRDX1 PE=1 SV=1 - [A0A0A0MSI0_HUMAN]	10.53	3	2	2	2				10.53	2	2	171	18.9637	6.91748
P08238	Heat shock protein HSP 90-beta OS=Homo sapiens OX=9606 GN=HSP90AB1 PE=1 SV=4 - [HS90B_HUMAN]	10.5	27	7	7	9				10.5	7	9	724	83.2121	5.03369
H0YEW6	Myomegalin (Fragment) OS=Homo sapiens OX=9606 GN=PDE4DIP PE=1 SV=1 - [H0YEW6_HUMAN]	10.34	7	1	1	1				10.34	1	1	87	10.0317	7.34229
F5H6T1	Actin-related protein 2 OS=Homo sapiens OX=9606 GN=ACTR2 PE=1 SV=2 - [F5H6T1_HUMAN]	10.32	5	3	3	4				10.32	3	4	339	38.8172	6.26514
B1AKQ8	Guanine nucleotide-binding protein G(I)/G(S)/G(T) subunit beta-1 (Fragment) OS=Homo sapiens OX=9606 GN=GNB1 PE=1 SV=8 - [B1AKQ8_HUMAN]	10.28	12	1	1	1				10.28	1	1	107	12.1903	9.56885
J3KMX5	40S ribosomal protein S13 OS=Homo sapiens OX=9606 GN=RPS13 PE=1 SV=1 - [J3KMX5_HUMAN]	10.14	2	1	1	1				10.14	1	1	148	16.7223	10.5063
B4E1E0	CTP synthase OS=Homo sapiens OX=9606 GN=CTPS1 PE=1 SV=1 - [B4E1E0_HUMAN]	10.11	8	3	3	3				10.11	3	3	435	49.6632	7.51807
P0CG39	POTE ankyrin domain family member J OS=Homo sapiens OX=9606 GN=POTEJ PE=3 SV=1 - [POTEJ_HUMAN]	9.92	31	3	6	45	3.28	3	10	9.92	6	35	1038	117.315	5.97314
P26373	60S ribosomal protein L13 OS=Homo sapiens OX=9606 GN=RPL13 PE=1 SV=4 - [RL13_HUMAN]	9.48	4	2	2	3	4.27	1	1	9.48	2	2	211	24.2465	11.6489
B4DL87	cDNA FLJ52243, highly similar to Heat-shock protein beta-1 OS=Homo sapiens OX=9606 PE=2 SV=1 - [B4DL87_HUMAN]	9.41	3	1	1	1				9.41	1	1	170	18.5245	6.94678
Q9NUW4	BRIX OS=Homo sapiens OX=9606 GN=BXDC2 PE=2 SV=1 - [Q9NUW4_HUMAN]	9.3	3	1	1	1				9.3	1	1	129	15.2859	9.80322
Q5S4N1	Uncharacterized protein (Fragment) OS=Homo sapiens OX=9606 PE=2 SV=1 - [Q5S4N1_HUMAN]	9.12	24	3	3	3				9.12	3	3	362	40.1621	7.88428
M0R1H6	40S ribosomal protein S11 OS=Homo sapiens OX=9606 GN=RPS11 PE=1 SV=1 - [M0R1H6_HUMAN]	9.09	3	1	1	1				9.09	1	1	88	10.1172	6.93213
Q5VVC8	60S ribosomal protein L11 OS=Homo sapiens OX=9606 GN=RPL11 PE=1 SV=2 - [Q5VVC8_HUMAN]	8.38	3	1	1	1				8.38	1	1	167	19.0121	9.80322
A0A024RB10	Cyclin-dependent kinase 2, isoform CRA_a OS=Homo sapiens OX=9606 GN=CDK2 PE=3 SV=1 - [A0A024RB10_HUMAN]	8.33	143	1	2	2				8.33	2	2	264	30.0161	9.14404
H0YK49	Electron transfer flavoprotein subunit alpha, mitochondrial OS=Homo sapiens OX=9606 GN=ETFA PE=1 SV=1 - [H0YK49_HUMAN]	8.3	6	1	1	3	8.3	1	2	8.3	1	1	229	24.1448	8.66064
F8VYV2	60S ribosomal protein L18 OS=Homo sapiens OX=9606 GN=RPL18 PE=1 SV=1 - [F8VYV2_HUMAN]	8.27	8	1	1	1				8.27	1	1	133	15.6297	11.7808
P25705	ATP synthase subunit alpha, mitochondrial OS=Homo sapiens OX=9606 GN=ATP5F1A PE=1 SV=1 - [ATPA_HUMAN]	8.14	7	4	4	6	2.35	1	1	8.14	4	5	553	59.7136	9.12939
E7EPW5	Suppressor of tumorigenicity 7 protein OS=Homo sapiens OX=9606 GN=ST7 PE=1 SV=1 - [E7EPW5_HUMAN]	8.07	18	3	3	3				8.07	3	3	508	58.0304	7.41553
A0A087X0X3	Heterogeneous nuclear ribonucleoprotein M OS=Homo sapiens OX=9606 GN=HNRNPM PE=1 SV=1 - [A0A087X0X3_HUMAN]	7.95	14	4	4	4				7.95	4	4	730	77.5184	8.77783
P06733	Alpha-enolase OS=Homo sapiens OX=9606 GN=ENO1 PE=1 SV=2 - [ENOA_HUMAN]	7.83	13	3	3	4				7.83	3	4	434	47.1393	7.38623
Q96IR1	RPS4X protein (Fragment) OS=Homo sapiens OX=9606 GN=RPS4X PE=2 SV=2 - [Q96IR1_HUMAN]	7.82	4	2	2	2				7.82	2	2	243	27.2427	9.93506
Q9BQQ5	Ribosomal protein L27a OS=Homo sapiens OX=9606 GN=L27a PE=4 SV=1 - [Q9BQQ5_HUMAN]	7.55	4	1	1	1				7.55	1	1	106	12.0074	11.4585
F8VY02	Endoplasmic reticulum resident protein 29 OS=Homo sapiens OX=9606 GN=ERP29 PE=1 SV=1 - [F8VY02_HUMAN]	7.5	2	1	1	1				7.5	1	1	160	18.1044	8.00146
H0YHL7	Coronin-1C (Fragment) OS=Homo sapiens OX=9606 GN=CORO1C PE=1 SV=1 - [H0YHL7_HUMAN]	7.27	8	1	1	1				7.27	1	1	165	18.6868	8.38232
Q86YT6	E3 ubiquitin-protein ligase MIB1 OS=Homo sapiens OX=9606 GN=MIB1 PE=1 SV=1 - [MIB1_HUMAN]	7.26	2	5	5	5				7.26	5	5	1006	110.066	6.91748
Q05923	Dual specificity protein phosphatase 2 OS=Homo sapiens OX=9606 GN=DUSP2 PE=1 SV=1 - [DUS2_HUMAN]	6.69	1	1	1	1				6.69	1	1	314	34.3776	7.92822
C9JXB8	60S ribosomal protein L24 OS=Homo sapiens OX=9606 GN=RPL24 PE=1 SV=1 - [C9JXB8_HUMAN]	6.61	3	1	1	1				6.61	1	1	121	14.3598	11.312
H7C0A0	AP-4 complex subunit mu-1 (Fragment) OS=Homo sapiens OX=9606 GN=AP4M1 PE=1 SV=1 - [H7C0A0_HUMAN]	6.52	8	1	1	1	6.52	1	1				138	15.6833	10.0962
A0A024QZP1	Heterogeneous nuclear ribonucleoprotein H3 (2H9), isoform CRA_b OS=Homo sapiens OX=9606 GN=HNRPH3 PE=4 SV=1 - [A0A024QZP1_HUMAN]	6.51	4	1	1	1				6.51	1	1	215	22.3077	5.74463
E9PM09	T-complex protein 1 subunit gamma (Fragment) OS=Homo sapiens OX=9606 GN=CCT3 PE=1 SV=1 - [E9PM09_HUMAN]	6.49	9	1	1	1				6.49	1	1	154	16.8697	8.47021
B4DUP0	cDNA FLJ59433, highly similar to Elongation factor 1-gamma OS=Homo sapiens OX=9606 PE=2 SV=1 - [B4DUP0_HUMAN]	6.31	2	1	1	1				6.31	1	1	206	24.0891	7.04932
Q6JSD6	Cell division cycle 7-like protein 1 (Fragment) OS=Homo sapiens OX=9606 GN=CDC7 PE=2 SV=1 - [Q6JSD6_HUMAN]	6.25	4	1	1	1				6.25	1	1	112	12.0169	8.41162
H3BSS4	Poly(rC)-binding protein 2 (Fragment) OS=Homo sapiens OX=9606 GN=PCBP2 PE=1 SV=1 - [H3BSS4_HUMAN]	5.98	7	1	1	1				5.98	1	1	184	19.3786	6.3667
B3KS36	cDNA FLJ35376 fis, clone SKMUS2004044, highly similar to Homo sapiens ribosomal protein L3 (RPL3), transcript variant 2, mRNA OS=Homo sapiens OX=9606 PE=2 SV=1 - [B3KS36_HUMAN]	5.93	13	2	2	2				5.93	2	2	354	40.1197	10.3013
A8K0E1	cDNA FLJ78351 OS=Homo sapiens OX=9606 PE=2 SV=1 - [A8K0E1_HUMAN]	5.93	3	1	1	1				5.93	1	1	118	14.2351	4.66553
B4E2J2	cDNA FLJ51755, highly similar to Glutathione S-transferase Mu 3 OS=Homo sapiens OX=9606 PE=2 SV=1 - [B4E2J2_HUMAN]	5.88	5	1	1	1				5.88	1	1	136	16.1179	5.17334
A4D0W6	Similar to ribosomal protein L18; 60S ribosomal protein L18 OS=Homo sapiens OX=9606 GN=LOC136143 PE=4 SV=1 - [A4D0W6_HUMAN]	5.8	1	1	1	1	5.8	1	1				224	24.907	9.70068
Q7Z406	Myosin-14 OS=Homo sapiens OX=9606 GN=MYH14 PE=1 SV=2 - [MYH14_HUMAN]	5.71	26	3	11	35	2.41	5	7	5.71	10	28	1995	227.732	5.60498
F5GYU2	L-lactate dehydrogenase A chain (Fragment) OS=Homo sapiens OX=9606 GN=LDHA PE=1 SV=1 - [F5GYU2_HUMAN]	5.56	4	1	1	1				5.56	1	1	144	15.8354	7.12256
A0A024RBF6	HCG26523, isoform CRA_a OS=Homo sapiens OX=9606 GN=hCG_26523 PE=4 SV=1 - [A0A024RBF6_HUMAN]	5.52	3	1	1	1				5.52	1	1	145	17.2604	10.1987
A1L407	Histone cluster 1, H1t OS=Homo sapiens OX=9606 GN=HIST1H1T PE=2 SV=1 - [A1L407_HUMAN]	5.31	9	1	1	1				5.31	1	1	207	22.0197	11.7222
P49411	Elongation factor Tu, mitochondrial OS=Homo sapiens OX=9606 GN=TUFM PE=1 SV=2 - [EFTU_HUMAN]	4.87	2	2	2	2				4.87	2	2	452	49.5102	7.60596
C9J7S3	Aspartate--tRNA ligase, cytoplasmic (Fragment) OS=Homo sapiens OX=9606 GN=DARS PE=1 SV=8 - [C9J7S3_HUMAN]	4.57	5	1	1	1				4.57	1	1	175	19.8555	8.646
A8K9G2	cDNA FLJ76366 OS=Homo sapiens OX=9606 PE=2 SV=1 - [A8K9G2_HUMAN]	4.48	9	1	1	1				4.48	1	1	201	22.0545	4.90674
Q2VIL4	RcDNAJ9 (Fragment) OS=Homo sapiens OX=9606 PE=4 SV=1 - [Q2VIL4_HUMAN]	4.37	2	1	1	1	4.37	1	1				252	29.1588	5.69385
D6RBM5	Putative ubiquitin carboxyl-terminal hydrolase 17-like protein 23 OS=Homo sapiens OX=9606 GN=USP17L23 PE=5 SV=1 - [U17LN_HUMAN]	4.37	26	1	1	1				4.37	1	1	183	20.2889	7.47412
B7ZBC8	Katanin p60 ATPase-containing subunit A1 (Fragment) OS=Homo sapiens OX=9606 GN=KATNA1 PE=1 SV=1 - [B7ZBC8_HUMAN]	4.29	6	1	1	1	4.29	1	1				280	31.8093	9.24658
Q13151	Heterogeneous nuclear ribonucleoprotein A0 OS=Homo sapiens OX=9606 GN=HNRNPA0 PE=1 SV=1 - [ROA0_HUMAN]	4.26	1	1	1	1				4.26	1	1	305	30.8218	9.29053
B4DJI2	cDNA FLJ53342, highly similar to Granulins OS=Homo sapiens OX=9606 PE=2 SV=1 - [B4DJI2_HUMAN]	4.15	6	2	2	2	1.51	1	1	2.64	1	1	530	56.8127	6.87354
Q8N2E6	Prosalusin OS=Homo sapiens OX=9606 GN=TOR2A PE=1 SV=1 - [TOR2X_HUMAN]	4.13	6	1	1	1				4.13	1	1	242	26.2449	10.1401
B7ZAW3	cDNA, FLJ79327, highly similar to Methylcrotonoyl-CoA carboxylase subunit alpha, mitochondrial OS=Homo sapiens OX=9606 PE=2 SV=1 - [B7ZAW3_HUMAN]	3.98	9	1	1	1				3.98	1	1	201	22.1982	8.03076
A8K134	cDNA FLJ75245, highly similar to Homo sapiens carbamoyl-phosphate synthetase 1, mitochondrial (CPS1), mRNA OS=Homo sapiens OX=9606 PE=2 SV=1 - [A8K134_HUMAN]	3.6	7	5	5	6	0.67	1	1	3.6	5	5	1500	164.764	6.72705
P30041	Peroxiredoxin-6 OS=Homo sapiens OX=9606 GN=PRDX6 PE=1 SV=3 - [PRDX6_HUMAN]	3.57	1	1	1	1				3.57	1	1	224	25.0192	6.37939
A0A075B730	Epiplakin OS=Homo sapiens OX=9606 GN=EPPK1 PE=1 SV=2 - [A0A075B730_HUMAN]	3.54	4	2	4	4				3.54	4	4	5063	552.791	5.60498
A0A087WWY3	Filamin-A OS=Homo sapiens OX=9606 GN=FLNA PE=1 SV=1 - [A0A087WWY3_HUMAN]	3.5	10	7	7	7				3.5	7	7	2315	245.697	5.97314
Q6PCC8	URB2 protein (Fragment) OS=Homo sapiens OX=9606 GN=URB2 PE=2 SV=1 - [Q6PCC8_HUMAN]	3.45	3	1	1	1				3.45	1	1	957	107.247	7.91357
P12035	Keratin, type II cytoskeletal 3 OS=Homo sapiens OX=9606 GN=KRT3 PE=1 SV=3 - [K2C3_HUMAN]	3.18	2	0	3	6	3.18	3	3	1.43	2	3	628	64.3776	6.48096
B3KNS8	cDNA FLJ30322 fis, clone BRACE2006703, highly similar to Surfeit locus protein 6 OS=Homo sapiens OX=9606 PE=2 SV=1 - [B3KNS8_HUMAN]	3.05	2	1	1	1				3.05	1	1	361	41.4836	10.5942
P78527	DNA-dependent protein kinase catalytic subunit OS=Homo sapiens OX=9606 GN=PRKDC PE=1 SV=3 - [PRKDC_HUMAN]	3.05	3	10	10	10				3.05	10	10	4128	468.788	7.12256
Q53GB6	Actin related protein 2/3 complex subunit 1A variant (Fragment) OS=Homo sapiens OX=9606 PE=2 SV=1 - [Q53GB6_HUMAN]	2.74	2	1	1	1				2.74	1	1	365	40.9274	8.03076
O14556	Glyceraldehyde-3-phosphate dehydrogenase, testis-specific OS=Homo sapiens OX=9606 GN=GAPDHS PE=1 SV=2 - [G3PT_HUMAN]	2.7	1	1	1	1	2.7	1	1				408	44.4728	8.19189
Q9H072	Uncharacterized protein DKFZp586J151 OS=Homo sapiens OX=9606 GN=DKFZp586J151 PE=2 SV=1 - [Q9H072_HUMAN]	2.44	2	1	1	2	2.44	1	1	2.44	1	1	533	58.0592	8.6167
B7Z2F4	T-complex protein 1 subunit delta OS=Homo sapiens OX=9606 PE=2 SV=1 - [B7Z2F4_HUMAN]	2.06	5	1	1	1				2.06	1	1	389	42.2726	7.60596
J3QSV6	Ribosomal L1 domain-containing protein 1 (Fragment) OS=Homo sapiens OX=9606 GN=RSL1D1 PE=1 SV=1 - [J3QSV6_HUMAN]	1.86	4	1	1	1				1.86	1	1	430	48.1791	10.0229
A0A0C4DGH5	Cullin-associated NEDD8-dissociated protein 1 (Fragment) OS=Homo sapiens OX=9606 GN=CAND1 PE=1 SV=1 - [A0A0C4DGH5_HUMAN]	1.82	3	1	1	1				1.82	1	1	770	85.355	5.50342
Q8IVT2	Mitotic interactor and substrate of PLK1 OS=Homo sapiens OX=9606 GN=MISP PE=1 SV=1 - [MISP_HUMAN]	1.62	1	1	1	1				1.62	1	1	679	75.311	6.82959
A0A494C016	Pyruvate carboxylase, mitochondrial OS=Homo sapiens OX=9606 GN=PC PE=1 SV=1 - [A0A494C016_HUMAN]	1.58	2	1	1	2				1.58	1	2	631	69.6332	8.70459
Q8TA90	Similar to Elongation factor 2b (Fragment) OS=Homo sapiens OX=9606 PE=2 SV=1 - [Q8TA90_HUMAN]	1.55	3	1	1	1				1.55	1	1	517	57.4634	6.93213
H7BY33	Coiled-coil domain-containing protein 88B OS=Homo sapiens OX=9606 GN=CCDC88B PE=1 SV=1 - [H7BY33_HUMAN]	1.54	3	1	1	1				1.54	1	1	712	80.6064	7.85498
F8W6C1	Spectrin beta chain, non-erythrocytic 1 (Fragment) OS=Homo sapiens OX=9606 GN=SPTBN1 PE=1 SV=1 - [F8W6C1_HUMAN]	1.45	5	1	1	1				1.45	1	1	690	80.8896	6.68311
Q9NR30	Nucleolar RNA helicase 2 OS=Homo sapiens OX=9606 GN=DDX21 PE=1 SV=5 - [DDX21_HUMAN]	1.4	1	1	1	1				1.4	1	1	783	87.2904	9.27588
E7EN77	Condensin complex subunit 1 (Fragment) OS=Homo sapiens OX=9606 GN=NCAPD2 PE=1 SV=2 - [E7EN77_HUMAN]	1.31	6	1	1	1				1.31	1	1	919	102.584	5.93506
P07814	Bifunctional glutamate/proline--tRNA ligase OS=Homo sapiens OX=9606 GN=EPRS PE=1 SV=5 - [SYEP_HUMAN]	1.19	1	1	1	1				1.19	1	1	1512	170.483	7.32764
Q5T7N2	LINE-1 type transposase domain-containing protein 1 OS=Homo sapiens OX=9606 GN=L1TD1 PE=1 SV=1 - [LITD1_HUMAN]	1.16	1	1	1	1				1.16	1	1	865	98.7886	4.93213
Q9P1Y5	Calmodulin-regulated spectrin-associated protein 3 OS=Homo sapiens OX=9606 GN=CAMSAP3 PE=1 SV=2 - [CAMP3_HUMAN]	1.12	2	1	1	1				1.12	1	1	1249	134.666	8.35303
Q15149	Plectin OS=Homo sapiens OX=9606 GN=PLEC PE=1 SV=3 - [PLEC_HUMAN]	1.09	3	2	4	4				1.09	4	4	4684	531.466	5.96045
H0YBJ4	Matrilin-2 (Fragment) OS=Homo sapiens OX=9606 GN=MATN2 PE=1 SV=1 - [H0YBJ4_HUMAN]	0.97	1	1	1	2				0.97	1	2	720	80.5145	6.1001
Q9BQS8	FYVE and coiled-coil domain-containing protein 1 OS=Homo sapiens OX=9606 GN=FYCO1 PE=1 SV=3 - [FYCO1_HUMAN]	0.74	1	1	1	1				0.74	1	1	1478	166.879	4.91943
Q5D862	Filaggrin-2 OS=Homo sapiens OX=9606 GN=FLG2 PE=1 SV=1 - [FILA2_HUMAN]	0.46	1	1	1	1				0.46	1	1	2391	247.928	8.30908
A8KAY3	DNAH9 protein (Fragment) OS=Homo sapiens OX=9606 GN=DNAH9 PE=2 SV=1 - [A8KAY3_HUMAN]	0.3	4	1	1	1	0.3	1	1				2992	340.23	6.16357
A0A499FJI4	E3 ubiquitin-protein ligase MYCBP2 OS=Homo sapiens OX=9606 GN=MYCBP2 PE=1 SV=1 - [A0A499FJI4_HUMAN]	0.28	2	1	1	1				0.28	1	1	4640	509.759	7.03467
