# Supplementary material for: MIB1 upregulates IQGAP1 and promotes pancreatic cancer progression by inducing ST7 degradation
Source: Mol Oncol. 2021 May 1;15(11):3062–75. doi: 10.1002/1878-0261.12955 (PMC8564634; doi:10.1002/1878-0261.12955)
Supplement: Supplementary file 3 — Table S4. RNA‐seq of ST7. Fig. S1. ST7 is the binding partner of MIB1. Fig. S2. RNA‐seq analysis of BxPC‐3 cells. [file MOL2-15-3062-s002.xlsx]

## Sheet: si_ST7vssi_Control_deg_all
gene_id	si_ST7_seq1	si_ST7_seq2	si_ST7_seq3	si_Control_seq1	si_Control_seq2	si_Control_seq3	si_ST7	si_Control	log2FoldChange	pvalue	padj	gene_name	gene_chr	gene_start	gene_end	gene_strand	gene_length	gene_biotype	gene_description	tf_family
ENSG00000147065	12463	12455.4	12098	17424.9	16737.5	16550.9	12338.8	16904.4	-0.454229	7.16025e-13	6.45067e-09	MSN	X	65588377	65741931	+	5971	protein_coding	moesin [Source:HGNC Symbol;Acc:HGNC:7373]	-
ENSG00000124214	2510.47	2496.43	2420.38	3580.27	3576.93	3382.48	2475.76	3513.23	-0.505053	3.31913e-12	1.46249e-08	STAU1	20	49113339	49188367	-	4094	protein_coding	staufen double-stranded RNA binding protein 1 [Source:HGNC Symbol;Acc:HGNC:11370]	-
ENSG00000136240	2807.39	2736.69	2749.07	3855.6	3898.62	3793.36	2764.39	3849.19	-0.477657	4.87009e-12	1.46249e-08	KDELR2	7	6445953	6484242	-	3990	protein_coding	KDEL endoplasmic reticulum protein retention receptor 2 [Source:HGNC Symbol;Acc:HGNC:6305]	-
ENSG00000089597	14435.2	14508.6	14519.4	9522.33	10673.1	10820.1	14487.7	10338.5	0.48687	2.21438e-11	4.98734e-08	GANAB	11	62624826	62646726	-	5030	protein_coding	glucosidase II alpha subunit [Source:HGNC Symbol;Acc:HGNC:4138]	-
ENSG00000090487	1235.37	1283.63	1278.14	1753.52	1892.66	2021.12	1265.72	1889.1	-0.577373	4.2729e-11	6.21678e-08	SPG21	15	64963021	64990310	-	3984	protein_coding	SPG21, maspardin [Source:HGNC Symbol;Acc:HGNC:20373]	-
ENSG00000125257	717.986	665.268	701.726	1114.99	1030.8	1070.64	694.993	1072.14	-0.625659	4.73595e-11	6.21678e-08	ABCC4	13	95019829	95301475	-	8635	protein_coding	ATP binding cassette subfamily C member 4 [Source:HGNC Symbol;Acc:HGNC:55]	-
ENSG00000173706	2924.57	2914.74	2984.26	4159.24	4018.99	3949.99	2941.19	4042.74	-0.459011	4.83045e-11	6.21678e-08	HEG1	3	124965710	125055958	-	9925	protein_coding	heart development protein with EGF like domains 1 [Source:HGNC Symbol;Acc:HGNC:29227]	-
ENSG00000100030	2373.42	2315.52	2217.96	3351.8	3138.92	3214.06	2302.3	3234.93	-0.490764	6.02356e-11	6.78328e-08	MAPK1	22	21754500	21867680	-	11336	protein_coding	mitogen-activated protein kinase 1 [Source:HGNC Symbol;Acc:HGNC:6871]	-
ENSG00000035862	4245.35	4364.93	4370.37	5550.54	5995.61	6139.54	4326.88	5895.23	-0.446102	6.11258e-10	6.11869e-07	TIMP2	17	78852977	78925387	-	5633	protein_coding	TIMP metallopeptidase inhibitor 2 [Source:HGNC Symbol;Acc:HGNC:11821]	-
ENSG00000133710	579.95	567.632	626.541	1361.03	929.639	921.52	591.374	1070.73	-0.856996	2.3238e-09	2.09351e-06	SPINK5	5	148025683	148137289	+	4381	protein_coding	serine peptidase inhibitor, Kazal type 5 [Source:HGNC Symbol;Acc:HGNC:15464]	-
ENSG00000084733	2306.89	2184.38	2253.62	3050.11	3016.52	3000.57	2248.3	3022.4	-0.42695	3.72459e-09	3.05044e-06	RAB10	2	26034107	26137454	+	3631	protein_coding	RAB10, member RAS oncogene family [Source:HGNC Symbol;Acc:HGNC:9759]	-
ENSG00000265972	3434.02	3380.9	3391.03	2602.94	2563.33	2499.58	3401.98	2555.29	0.412775	4.54691e-09	3.41359e-06	TXNIP	1	145992435	145996600	-	3625	protein_coding	thioredoxin interacting protein [Source:HGNC Symbol;Acc:HGNC:16952]	-
ENSG00000146674	1865.97	1882.85	2020.35	1396.18	1396.99	1387.11	1923.06	1393.42	0.464782	9.30335e-09	6.44722e-06	IGFBP3	7	45912245	45921874	-	4571	protein_coding	insulin like growth factor binding protein 3 [Source:HGNC Symbol;Acc:HGNC:5472]	-
ENSG00000160200	470.713	534.129	514.728	154.263	318.647	229.576	506.523	234.162	1.11399	1.30621e-08	8.40548e-06	CBS	21	43053191	43076943	-	6786	protein_coding	cystathionine-beta-synthase [Source:HGNC Symbol;Acc:HGNC:1550]	-
ENSG00000115380	1150.96	1144.84	1121.03	1613.9	1501.18	1628.48	1138.94	1581.19	-0.473273	2.17855e-08	1.30844e-05	EFEMP1	2	55865967	55924139	-	3962	protein_coding	EGF containing fibulin extracellular matrix protein 1 [Source:HGNC Symbol;Acc:HGNC:3218]	-
ENSG00000198695	8385.44	7501.74	7357.52	10558.2	10860.3	9874.97	7748.23	10431.2	-0.429036	4.24598e-08	2.39075e-05	MT-ND6	MT	14149	14673	-	525	protein_coding	mitochondrially encoded NADH:ubiquinone oxidoreductase core subunit 6 [Source:HGNC Symbol;Acc:HGNC:7462]	-
ENSG00000167460	10208.7	10311.2	10052.6	8312.63	7578.73	7343.2	10190.8	7744.85	0.395868	4.7727e-08	2.52925e-05	TPM4	19	16067021	16103005	+	8632	protein_coding	tropomyosin 4 [Source:HGNC Symbol;Acc:HGNC:12013]	-
ENSG00000101350	1399.23	1544.95	1439.12	2105.01	2017.08	1907.41	1461.1	2009.83	-0.460143	6.75017e-08	3.28638e-05	KIF3B	20	32277664	32335011	+	6103	protein_coding	kinesin family member 3B [Source:HGNC Symbol;Acc:HGNC:6320]	-
ENSG00000198876	1036.76	990.723	946.559	1298.54	1455.66	1460.06	991.347	1404.75	-0.502672	6.93097e-08	3.28638e-05	DCAF12	9	34086387	34127399	-	4390	protein_coding	DDB1 and CUL4 associated factor 12 [Source:HGNC Symbol;Acc:HGNC:19911]	-
ENSG00000140577	5441.99	5520.29	5499.1	6764.14	6967.74	7080.37	5487.13	6937.42	-0.33829	2.05228e-07	9.24449e-05	CRTC3	15	90529925	90645345	+	10814	protein_coding	CREB regulated transcription coactivator 3 [Source:HGNC Symbol;Acc:HGNC:26148]	-
ENSG00000168385	3980.2	4008.84	3911.54	5519.3	5148.92	4880.09	3966.86	5182.77	-0.385862	2.3686e-07	0.000101613	2020-09-02	2	241315100	241354027	+	7378	protein_coding	septin 2 [Source:HGNC Symbol;Acc:HGNC:7729]	-
ENSG00000125730	9907.8	9952.22	9894.53	7430.01	7810.38	8168.17	9918.18	7802.85	0.346159	3.37375e-07	0.000138155	C3	19	6677704	6730562	-	8328	protein_coding	complement C3 [Source:HGNC Symbol;Acc:HGNC:1318]	-
ENSG00000125651	1715.02	1762.24	1712.87	2245.6	2361.02	2207.79	1730.04	2271.47	-0.392858	3.60691e-07	0.000141281	GTF2F1	19	6379569	6393981	-	3134	protein_coding	general transcription factor IIF subunit 1 [Source:HGNC Symbol;Acc:HGNC:4652]	-
ENSG00000104695	947.383	996.466	1011.14	1301.47	1365.63	1342.05	984.997	1336.38	-0.439959	4.01832e-07	0.000150838	PPP2CB	8	30774457	30814314	-	4516	protein_coding	protein phosphatase 2 catalytic subunit beta [Source:HGNC Symbol;Acc:HGNC:9300]	-
ENSG00000149547	2196.66	2249.47	2153.37	2820.67	2812.18	2825.71	2199.83	2819.52	-0.358039	7.17963e-07	0.000258725	EI24	11	125569216	125584687	+	3558	protein_coding	EI24, autophagy associated transmembrane protein [Source:HGNC Symbol;Acc:HGNC:13276]	-
ENSG00000278266	312.815	335.027	312.307	508.677	516.916	448.423	320.05	491.339	-0.618891	7.66958e-07	0.000265751	AC079949.2	12	127147149	127150081	+	2933	lincRNA	novel transcript	-
ENSG00000076067	1058.61	1121.86	1150.91	1449.88	1474.88	1553.39	1110.46	1492.72	-0.426459	8.60359e-07	0.000287073	RBMS2	12	56521929	56596196	+	8808	protein_coding	RNA binding motif single stranded interacting protein 2 [Source:HGNC Symbol;Acc:HGNC:9909]	-
ENSG00000277443	2650.49	2657.24	2687.38	2007.37	1977.63	2174.53	2665.04	2053.18	0.376538	1.09673e-06	0.000352873	MARCKS	6	113857362	113863471	+	4275	protein_coding	myristoylated alanine rich protein kinase C substrate [Source:HGNC Symbol;Acc:HGNC:6759]	-
ENSG00000110108	1752.76	1829.25	1797.69	2153.82	2590.65	2694.83	1793.23	2479.77	-0.467319	1.19937e-06	0.000372589	TMEM109	11	60913874	60923443	+	2421	protein_coding	transmembrane protein 109 [Source:HGNC Symbol;Acc:HGNC:28771]	-
ENSG00000138448	2282.06	2292.54	2341.34	3301.03	3029.67	2811.76	2305.31	3047.49	-0.402892	1.29915e-06	0.000390134	ITGAV	2	186590065	186680901	+	8211	protein_coding	integrin subunit alpha V [Source:HGNC Symbol;Acc:HGNC:6150]	-
ENSG00000144802	375.378	323.54	354.719	237.253	206.362	203.829	351.212	215.814	0.701367	1.48478e-06	0.000420439	NFKBIZ	3	101827991	101861022	+	5902	protein_coding	NFKB inhibitor zeta [Source:HGNC Symbol;Acc:HGNC:29805]	-
ENSG00000138757	3667.39	3803.04	3739	3054.99	2926.49	2812.84	3736.48	2931.44	0.349923	1.4934e-06	0.000420439	G3BP2	4	75642782	75724525	-	7183	protein_coding	G3BP stress granule assembly factor 2 [Source:HGNC Symbol;Acc:HGNC:30291]	-
ENSG00000268621	494.546	492.011	550.392	761.552	733.393	688.727	512.317	727.89	-0.506999	3.11734e-06	0.000851034	IGFL2-AS1	19	46189166	46203083	-	1751	lincRNA	IGFL2 antisense RNA 1 [Source:HGNC Symbol;Acc:HGNC:52559]	-
ENSG00000143537	5093.43	5170.9	4924.61	2883.16	3930.99	3910.29	5062.98	3574.81	0.502317	3.77043e-06	0.000996225	ADAM15	1	155050566	155062775	+	6584	protein_coding	ADAM metallopeptidase domain 15 [Source:HGNC Symbol;Acc:HGNC:193]	-
ENSG00000198431	12064.7	11626.4	11747.2	14746.8	14475.7	14127.5	11812.8	14450	-0.290754	3.87034e-06	0.000996225	TXNRD1	12	104215779	104350305	+	6708	protein_coding	thioredoxin reductase 1 [Source:HGNC Symbol;Acc:HGNC:12437]	-
ENSG00000149212	2038.76	2058.02	2057.95	1698.85	1512.31	1484.73	2051.58	1565.29	0.389952	4.56422e-06	0.0011422	SESN3	11	95165513	95232541	-	10573	protein_coding	sestrin 3 [Source:HGNC Symbol;Acc:HGNC:23060]	-
ENSG00000100221	1464.77	1465.5	1474.78	1844.32	1907.83	1878.44	1468.35	1876.87	-0.354084	5.0367e-06	0.00122637	JOSD1	22	38685543	38701556	-	4326	protein_coding	Josephin domain containing 1 [Source:HGNC Symbol;Acc:HGNC:28953]	-
ENSG00000137824	386.302	479.567	443.398	627.792	630.212	642.597	436.423	633.534	-0.537176	5.30477e-06	0.00125765	RMDN3	15	40735884	40755851	-	5114	protein_coding	regulator of microtubule dynamics 3 [Source:HGNC Symbol;Acc:HGNC:25550]	-
ENSG00000143476	1935.48	1890.51	1868.06	2596.11	2395.41	2324.72	1898.02	2438.75	-0.361901	6.35768e-06	0.00144034	DTL	1	212035553	212107400	+	4916	protein_coding	denticleless E3 ubiquitin protein ligase homolog [Source:HGNC Symbol;Acc:HGNC:30288]	-
ENSG00000151148	642.513	687.284	621.722	866.997	876.025	917.229	650.506	886.751	-0.446664	6.39512e-06	0.00144034	UBE3B	12	109477402	109536705	+	12453	protein_coding	ubiquitin protein ligase E3B [Source:HGNC Symbol;Acc:HGNC:13478]	-
ENSG00000048392	1277.08	1252.04	1202.96	1638.31	1566.93	1617.76	1244.03	1607.67	-0.370025	6.99373e-06	0.00153674	RRM2B	8	102204502	102239118	-	5548	protein_coding	ribonucleotide reductase regulatory TP53 inducible subunit M2B [Source:HGNC Symbol;Acc:HGNC:17296]	-
ENSG00000072832	752.743	713.129	616.902	894.335	1013.6	1037.38	694.258	981.772	-0.499719	7.30527e-06	0.00156698	CRMP1	4	5748084	5893058	-	5823	protein_coding	collapsin response mediator protein 1 [Source:HGNC Symbol;Acc:HGNC:2365]	-
ENSG00000105953	5546.26	5553.79	5741.04	6470.26	7579.74	7804.5	5613.7	7284.83	-0.375831	8.01823e-06	0.0016487	OGDH	7	44606572	44709066	+	5210	protein_coding	oxoglutarate dehydrogenase [Source:HGNC Symbol;Acc:HGNC:8124]	-
ENSG00000049656	8007.08	7836.76	7663.08	9077.11	10504.2	10220.4	7835.64	9933.91	-0.342264	8.05227e-06	0.0016487	CLPTM1L	5	1317744	1345099	-	6557	protein_coding	CLPTM1 like [Source:HGNC Symbol;Acc:HGNC:24308]	-
ENSG00000109814	1890.79	1755.54	1775.52	2318.83	2363.04	2228.17	1807.29	2303.35	-0.350103	8.54915e-06	0.00171154	UGDH	4	39498755	39528311	-	4045	protein_coding	UDP-glucose 6-dehydrogenase [Source:HGNC Symbol;Acc:HGNC:12525]	-
ENSG00000124762	6230.49	6241.08	6067.81	7063.88	8529.61	8787.16	6179.79	8126.89	-0.395047	8.90141e-06	0.00174332	CDKN1A	6	36676460	36687339	+	3050	protein_coding	cyclin dependent kinase inhibitor 1A [Source:HGNC Symbol;Acc:HGNC:1784]	-
ENSG00000006747	1122.16	1129.52	1200.07	1523.1	1495.11	1455.77	1150.58	1491.33	-0.374324	9.29409e-06	0.0017815	SCIN	7	12570577	12660179	+	11623	protein_coding	scinderin [Source:HGNC Symbol;Acc:HGNC:21695]	-
ENSG00000198786	27412.5	26471.9	27091.6	35183.7	32132.7	32215.7	26992	33177.4	-0.297686	1.01868e-05	0.00191194	MT-ND5	MT	12337	14148	+	1812	protein_coding	mitochondrially encoded NADH:ubiquinone oxidoreductase core subunit 5 [Source:HGNC Symbol;Acc:HGNC:7461]	-
ENSG00000197903	845.098	939.99	869.446	606.312	647.409	695.163	884.845	649.628	0.446545	1.76344e-05	0.00324221	HIST1H2BK	6	27146418	27146798	-	381	protein_coding	histone cluster 1 H2B family member k [Source:HGNC Symbol;Acc:HGNC:13954]	-
ENSG00000180370	1970.24	2104.93	1996.26	2791.38	2464.2	2504.95	2023.81	2586.84	-0.354248	2.13489e-05	0.00378518	PAK2	3	196739857	196832647	+	6270	protein_coding	p21 (RAC1) activated kinase 2 [Source:HGNC Symbol;Acc:HGNC:8591]	-
ENSG00000186642	888.793	904.573	839.565	1094.49	1161.29	1202.59	877.644	1152.79	-0.393131	2.18149e-05	0.00378518	PDE2A	11	72576141	72674591	-	7182	protein_coding	phosphodiesterase 2A [Source:HGNC Symbol;Acc:HGNC:8777]	-
ENSG00000099875	1628.63	1565.06	1600.09	924.602	1244.24	1250.86	1597.92	1139.9	0.487818	2.18481e-05	0.00378518	MKNK2	19	2037465	2051244	-	5221	protein_coding	MAP kinase interacting serine/threonine kinase 2 [Source:HGNC Symbol;Acc:HGNC:7111]	-
ENSG00000004487	3058.64	3045.88	3038.24	3795.07	3730.69	3661.41	3047.59	3729.06	-0.291215	2.2766e-05	0.0038698	KDM1A	1	23019443	23083689	+	5440	protein_coding	lysine demethylase 1A [Source:HGNC Symbol;Acc:HGNC:29079]	-
ENSG00000153560	2008.97	2003.46	1976.98	1650.03	1488.03	1587.72	1996.47	1575.26	0.341778	2.42605e-05	0.00404746	UBP1	3	33388336	33441371	-	9760	protein_coding	upstream binding protein 1 [Source:HGNC Symbol;Acc:HGNC:12507]	CP2
ENSG00000113719	4233.43	4323.76	4177.58	5012.57	5264.24	5249.13	4244.93	5175.31	-0.285844	2.594e-05	0.00422593	ERGIC1	5	172834275	172952685	+	14139	protein_coding	endoplasmic reticulum-golgi intermediate compartment 1 [Source:HGNC Symbol;Acc:HGNC:29205]	-
ENSG00000156471	2138.07	2269.57	2116.75	2677.15	2746.43	2691.61	2174.79	2705.06	-0.314738	2.63877e-05	0.00422593	PTDSS1	8	96261715	96336995	+	6295	protein_coding	phosphatidylserine synthase 1 [Source:HGNC Symbol;Acc:HGNC:9587]	-
ENSG00000157483	5122.23	5246.53	4976.66	6341.38	6197.93	6103.06	5115.14	6214.12	-0.280818	2.67375e-05	0.00422593	MYO1E	15	59132434	59372900	-	9106	protein_coding	myosin IE [Source:HGNC Symbol;Acc:HGNC:7599]	-
ENSG00000124942	7076.58	7362.94	7323.78	10808.2	9389.45	8309.78	7254.43	9502.47	-0.389532	3.02829e-05	0.0046308	AHNAK	11	62433542	62556235	-	19465	protein_coding	AHNAK nucleoprotein [Source:HGNC Symbol;Acc:HGNC:347]	-
ENSG00000143952	459.789	427.878	476.171	724.45	591.772	616.85	454.613	644.358	-0.503806	3.03271e-05	0.0046308	VPS54	2	63892146	64019072	-	5091	protein_coding	VPS54, GARP complex subunit [Source:HGNC Symbol;Acc:HGNC:18652]	-
ENSG00000111670	847.084	824.167	835.709	1182.36	1061.14	1051.33	835.653	1098.28	-0.394673	3.17561e-05	0.00474824	GNPTAB	12	101745497	101830938	-	9755	protein_coding	N-acetylglucosamine-1-phosphate transferase subunits alpha and beta [Source:HGNC Symbol;Acc:HGNC:29670]	-
ENSG00000108932	2672.34	2706.06	2593.88	3341.06	3181.41	3281.64	2657.43	3268.04	-0.298419	3.21503e-05	0.00474824	SLC16A6	17	68267026	68291267	-	4061	protein_coding	solute carrier family 16 member 6 [Source:HGNC Symbol;Acc:HGNC:10927]	-
ENSG00000156017	293.947	316.84	287.245	212.844	189.165	179.155	299.344	193.721	0.626771	3.33237e-05	0.00484215	CARNMT1	9	74981020	75028423	-	4610	protein_coding	carnosine N-methyltransferase 1 [Source:HGNC Symbol;Acc:HGNC:23435]	-
ENSG00000069399	985.12	1007.95	1010.18	566.282	779.925	763.821	1001.08	703.343	0.510028	3.46206e-05	0.00495074	BCL3	19	44747705	44760044	+	3242	protein_coding	B cell CLL/lymphoma 3 [Source:HGNC Symbol;Acc:HGNC:998]	-
ENSG00000123983	3587.94	3580	3555.86	4849.52	4261.77	4296.5	3574.6	4469.26	-0.322389	3.58756e-05	0.00505005	ACSL3	2	222860934	222944639	+	7240	protein_coding	acyl-CoA synthetase long chain family member 3 [Source:HGNC Symbol;Acc:HGNC:3570]	-
ENSG00000165806	697.131	678.669	649.675	480.363	438.013	538.537	675.158	485.638	0.475972	3.79291e-05	0.00525697	CASP7	10	113679162	113730907	+	3528	protein_coding	caspase 7 [Source:HGNC Symbol;Acc:HGNC:1508]	-
ENSG00000144959	419.073	360.872	369.177	536.992	538.159	534.246	383.041	536.465	-0.486389	4.06375e-05	0.00548798	NCEH1	3	172630249	172711218	-	4808	protein_coding	neutral cholesterol ester hydrolase 1 [Source:HGNC Symbol;Acc:HGNC:29260]	-
ENSG00000170113	1192.67	1173.55	1175.97	1522.13	1522.42	1439.67	1180.73	1494.74	-0.340433	4.08142e-05	0.00548798	NIPA1	15	22773063	22829791	+	8700	protein_coding	NIPA magnesium transporter 1 [Source:HGNC Symbol;Acc:HGNC:17043]	-
ENSG00000164930	1333.69	1478.91	1432.37	1901.93	1799.59	1721.82	1414.99	1807.78	-0.353543	4.3897e-05	0.00581571	FZD6	8	103298433	103332866	+	4065	protein_coding	frizzled class receptor 6 [Source:HGNC Symbol;Acc:HGNC:4044]	-
ENSG00000138760	2138.07	2048.45	2085.9	2947.6	2503.65	2567.17	2090.81	2672.81	-0.35453	4.49784e-05	0.00581902	SCARB2	4	76158733	76234536	-	19341	protein_coding	scavenger receptor class B member 2 [Source:HGNC Symbol;Acc:HGNC:1665]	-
ENSG00000116690	552.144	609.749	657.386	471.576	360.121	422.676	606.426	418.125	0.536227	4.52138e-05	0.00581902	PRG4	1	186296279	186314562	+	5044	protein_coding	proteoglycan 4 [Source:HGNC Symbol;Acc:HGNC:9364]	-
ENSG00000137166	833.181	776.306	834.746	580.927	647.409	601.831	814.744	610.056	0.417416	4.74922e-05	0.00597176	FOXP4	6	41546426	41602384	+	6170	protein_coding	forkhead box P4 [Source:HGNC Symbol;Acc:HGNC:20842]	Fork
ENSG00000115641	3897.78	3814.52	3735.15	2719.13	3053.95	3254.82	3815.82	3009.3	0.342808	4.77264e-05	0.00597176	FHL2	2	105357712	105438513	-	6626	protein_coding	four and a half LIM domains 2 [Source:HGNC Symbol;Acc:HGNC:3703]	-
ENSG00000197136	2470.74	2553.86	2586.17	1599.26	1996.85	2104.8	2536.93	1900.3	0.417272	4.94047e-05	0.00607549	PCNX3	11	65615773	65637439	+	7972	protein_coding	pecanex 3 [Source:HGNC Symbol;Acc:HGNC:18760]	-
ENSG00000005100	1049.67	977.322	1050.66	1256.56	1320.11	1392.47	1025.88	1323.05	-0.366762	4.99041e-05	0.00607549	DHX33	17	5440912	5469060	-	5872	protein_coding	DEAH-box helicase 33 [Source:HGNC Symbol;Acc:HGNC:16718]	-
ENSG00000139977	338.635	313.011	311.343	443.262	479.487	440.914	320.996	454.554	-0.50222	5.06508e-05	0.00608418	NAA30	14	57390544	57415917	+	7653	protein_coding	N(alpha)-acetyltransferase 30, NatC catalytic subunit [Source:HGNC Symbol;Acc:HGNC:19844]	-
ENSG00000129493	920.571	852.883	920.534	1236.06	1158.25	1109.26	897.996	1167.86	-0.37951	5.1793e-05	0.00613951	HEATR5A	14	31291791	31420582	-	10243	protein_coding	HEAT repeat containing 5A [Source:HGNC Symbol;Acc:HGNC:20276]	-
ENSG00000151690	378.358	335.984	406.77	591.667	502.753	512.79	373.704	535.737	-0.520226	5.34461e-05	0.0062532	MFSD6	2	190408355	190509205	+	6031	protein_coding	major facilitator superfamily domain containing 6 [Source:HGNC Symbol;Acc:HGNC:24711]	-
ENSG00000141232	1896.75	1951.77	2054.09	2559.01	2351.92	2453.45	1967.54	2454.79	-0.319223	5.91457e-05	0.00680908	TOB1	17	50862223	50867978	-	2521	protein_coding	transducer of ERBB2, 1 [Source:HGNC Symbol;Acc:HGNC:11979]	-
ENSG00000124225	945.397	1022.31	1084.4	727.38	759.694	817.461	1017.37	768.178	0.405947	5.97089e-05	0.00680908	PMEPA1	20	57648392	57711536	-	5619	protein_coding	prostate transmembrane protein, androgen induced 1 [Source:HGNC Symbol;Acc:HGNC:14107]	-
ENSG00000159399	2402.22	2310.73	2393.39	1790.62	1864.34	2018.98	2368.78	1891.31	0.325049	6.17743e-05	0.00688178	HK2	2	74833981	74893359	+	6064	protein_coding	hexokinase 2 [Source:HGNC Symbol;Acc:HGNC:4923]	-
ENSG00000072274	5246.36	5237.91	5136.67	6533.72	6074.52	6251.11	5206.98	6286.45	-0.271843	6.18741e-05	0.00688178	TFRC	3	196027183	196082189	-	7887	protein_coding	transferrin receptor [Source:HGNC Symbol;Acc:HGNC:11763]	-
ENSG00000090861	14093.6	14053	13776.2	16225	16776	16701.1	13974.2	16567.3	-0.245562	6.6026e-05	0.00718857	AARS	16	70252295	70289543	-	4498	protein_coding	alanyl-tRNA synthetase [Source:HGNC Symbol;Acc:HGNC:20]	-
ENSG00000145335	644.499	623.15	602.443	886.524	811.284	785.277	623.364	827.695	-0.409563	6.62284e-05	0.00718857	SNCA	4	89724099	89838315	-	4014	protein_coding	synuclein alpha [Source:HGNC Symbol;Acc:HGNC:11138]	-
ENSG00000153395	4816.36	4911.5	4834.01	3646.66	3854.11	4239.64	4853.96	3913.47	0.310927	7.26709e-05	0.00772076	LPCAT1	5	1456480	1523977	-	6494	protein_coding	lysophosphatidylcholine acyltransferase 1 [Source:HGNC Symbol;Acc:HGNC:25718]	-
ENSG00000110002	3444.94	3266.04	3367.9	4031.34	4064.51	4087.3	3359.63	4061.05	-0.273569	7.28455e-05	0.00772076	VWA5A	11	124115362	124147721	+	6403	protein_coding	von Willebrand factor A domain containing 5A [Source:HGNC Symbol;Acc:HGNC:6658]	-
ENSG00000118579	580.943	564.76	555.212	751.788	737.439	744.511	566.972	744.58	-0.393267	8.63523e-05	0.0090459	MED28	4	17614631	17634105	+	10982	protein_coding	mediator complex subunit 28 [Source:HGNC Symbol;Acc:HGNC:24628]	-
ENSG00000152642	671.312	658.568	689.195	847.47	863.886	919.375	673.025	876.911	-0.381438	8.95431e-05	0.00924802	GPD1L	3	32105689	32168713	+	4802	protein_coding	glycerol-3-phosphate dehydrogenase 1 like [Source:HGNC Symbol;Acc:HGNC:28956]	-
ENSG00000131381	820.271	936.162	921.497	1246.8	1131.95	1119.99	892.643	1166.25	-0.385803	9.03347e-05	0.00924802	RBSN	3	15070073	15099163	-	7921	protein_coding	rabenosyn, RAB effector [Source:HGNC Symbol;Acc:HGNC:20759]	-
ENSG00000106683	626.624	699.728	708.473	416.901	513.881	527.809	678.275	486.197	0.481389	9.69482e-05	0.00981356	LIMK1	7	74082933	74122525	+	6902	protein_coding	LIM domain kinase 1 [Source:HGNC Symbol;Acc:HGNC:6613]	-
ENSG00000102531	3072.54	3115.75	3010.29	2724.99	2133.41	2172.39	3066.19	2343.6	0.387435	9.87483e-05	0.00988471	FNDC3A	13	48975912	49209779	+	7698	protein_coding	fibronectin type III domain containing 3A [Source:HGNC Symbol;Acc:HGNC:20296]	-
ENSG00000072134	331.683	327.369	376.889	453.026	493.649	503.135	345.314	483.27	-0.484397	0.000108987	0.0107024	EPN2	17	19215615	19336715	+	8517	protein_coding	epsin 2 [Source:HGNC Symbol;Acc:HGNC:18639]	-
ENSG00000168710	7446.99	7442.39	7405.72	8945.3	8782.51	8663.79	7431.7	8797.2	-0.243383	0.000109359	0.0107024	AHCYL1	1	109984686	110023741	+	5113	protein_coding	adenosylhomocysteinase like 1 [Source:HGNC Symbol;Acc:HGNC:344]	-
ENSG00000120708	945.397	967.75	903.183	690.278	776.891	685.508	938.777	717.559	0.387562	0.000110481	0.0107024	TGFBI	5	136028895	136063818	+	7810	protein_coding	transforming growth factor beta induced [Source:HGNC Symbol;Acc:HGNC:11771]	-
ENSG00000144283	1013.92	1013.7	1059.34	1473.31	1259.41	1259.45	1028.98	1330.72	-0.37135	0.000126193	0.0120944	PKP4	2	158456964	158682879	+	9525	protein_coding	plakophilin 4 [Source:HGNC Symbol;Acc:HGNC:9026]	-
ENSG00000117899	803.389	784.921	806.792	628.768	587.726	627.578	798.367	614.691	0.377215	0.000141838	0.0134507	MESD	15	80946289	80989878	-	7510	protein_coding	mesoderm development LRP chaperone [Source:HGNC Symbol;Acc:HGNC:13520]	-
ENSG00000050405	3853.09	4073.93	4052.28	5959.63	4865.68	4621.55	3993.1	5148.95	-0.366913	0.000159462	0.0149645	LIMA1	12	50175788	50283546	-	6317	protein_coding	LIM domain and actin binding 1 [Source:HGNC Symbol;Acc:HGNC:24636]	-
ENSG00000114520	971.217	819.381	858.843	1205.79	1174.44	1076	883.147	1152.08	-0.384077	0.000161616	0.0149856	SNX4	3	125446644	125520197	-	2709	protein_coding	sorting nexin 4 [Source:HGNC Symbol;Acc:HGNC:11175]	-
ENSG00000163453	2476.7	2459.1	2326.88	2659.57	3361.47	3457.58	2420.89	3159.54	-0.383958	0.000164121	0.0149856	IGFBP7	4	57030773	57110385	-	1930	protein_coding	insulin like growth factor binding protein 7 [Source:HGNC Symbol;Acc:HGNC:5476]	-
ENSG00000164211	1131.1	1164.94	1055.48	1528.96	1403.06	1338.83	1117.17	1423.62	-0.350057	0.000164677	0.0149856	STARD4	5	111496033	111512590	-	5684	protein_coding	StAR related lipid transfer domain containing 4 [Source:HGNC Symbol;Acc:HGNC:18058]	-
ENSG00000188856	886.806	913.188	1056.44	505.748	756.659	714.473	952.146	658.96	0.531719	0.000169473	0.0152678	RPSAP47	8	80558870	80559757	+	888	processed_pseudogene	ribosomal protein SA pseudogene 47 [Source:HGNC Symbol;Acc:HGNC:36162]	-
ENSG00000111843	2578.99	2545.25	2401.1	2720.11	3650.78	3600.26	2508.45	3323.71	-0.405822	0.000180615	0.0161105	TMEM14C	6	10722915	10731129	+	1321	protein_coding	transmembrane protein 14C [Source:HGNC Symbol;Acc:HGNC:20952]	-
ENSG00000147324	1238.35	1296.08	1282	995.875	1061.14	981.596	1272.14	1012.87	0.328764	0.000183113	0.0161679	MFHAS1	8	8783354	8893645	-	6883	protein_coding	malignant fibrous histiocytoma amplified sequence 1 [Source:HGNC Symbol;Acc:HGNC:16982]	-
ENSG00000080822	398.219	403.947	351.827	545.779	508.823	517.081	384.664	523.894	-0.445966	0.000189628	0.0161679	CLDND1	3	98497912	98523066	-	5217	protein_coding	claudin domain containing 1 [Source:HGNC Symbol;Acc:HGNC:1322]	-
ENSG00000112290	438.934	433.621	474.243	645.366	586.714	575.012	448.933	602.364	-0.424554	0.00018999	0.0161679	WASF1	6	110099819	110180004	-	3260	protein_coding	WAS protein family member 1 [Source:HGNC Symbol;Acc:HGNC:12732]	-
ENSG00000166847	1592.88	1518.15	1583.7	1882.4	1900.75	1972.85	1564.91	1918.67	-0.293938	0.000190016	0.0161679	DCTN5	16	23641392	23677455	+	12740	protein_coding	dynactin subunit 5 [Source:HGNC Symbol;Acc:HGNC:24594]	-
ENSG00000143322	1462.78	1475.08	1517.19	2108.91	1864.34	1714.31	1485.02	1895.85	-0.352736	0.000191777	0.0161679	ABL2	1	179099327	179229684	-	13257	protein_coding	ABL proto-oncogene 2, non-receptor tyrosine kinase [Source:HGNC Symbol;Acc:HGNC:77]	-
ENSG00000160877	1965.27	2185.33	2240.13	1407.89	1714.62	1774.38	2130.24	1632.3	0.384572	0.000192027	0.0161679	NACC1	19	13118103	13141141	+	4474	protein_coding	nucleus accumbens associated 1 [Source:HGNC Symbol;Acc:HGNC:20967]	-
ENSG00000065534	732.881	729.402	765.344	552.613	565.471	595.394	742.543	571.16	0.379009	0.00020174	0.0168285	MYLK	3	123610049	123884331	-	22167	protein_coding	myosin light chain kinase [Source:HGNC Symbol;Acc:HGNC:7590]	-
ENSG00000157933	1360.5	1491.35	1444.9	1111.08	1194.67	1140.37	1432.25	1148.71	0.318432	0.000273567	0.0226107	SKI	1	2228695	2310119	+	6080	protein_coding	SKI proto-oncogene [Source:HGNC Symbol;Acc:HGNC:10896]	-
ENSG00000159176	3142.06	3203.82	3274.4	3568.55	4131.28	4132.36	3206.76	3944.06	-0.298392	0.000291282	0.023725	CSRP1	1	201483530	201509456	-	10318	protein_coding	cysteine and glycine rich protein 1 [Source:HGNC Symbol;Acc:HGNC:2469]	-
ENSG00000065325	2629.63	2684.05	2606.41	3117.48	3201.64	3134.67	2640.03	3151.26	-0.255362	0.000292317	0.023725	GLP2R	17	9822206	9892102	+	6052	protein_coding	glucagon like peptide 2 receptor [Source:HGNC Symbol;Acc:HGNC:4325]	-
ENSG00000004866	287.989	315.883	350.863	465.718	426.885	431.259	318.245	441.287	-0.471564	0.000311082	0.0250227	ST7	7	116953238	117230103	+	6742	protein_coding	suppression of tumorigenicity 7 [Source:HGNC Symbol;Acc:HGNC:11351]	-
ENSG00000163283	2812.36	2984.61	3126.92	3288.34	3971.45	4007.92	2974.63	3755.9	-0.336234	0.000318005	0.0253531	ALPP	2	232378534	232382889	+	3059	protein_coding	alkaline phosphatase, placental [Source:HGNC Symbol;Acc:HGNC:439]	-
ENSG00000151233	605.769	537.001	672.809	474.505	452.175	333.635	605.193	420.105	0.525372	0.000336683	0.0266068	GXYLT1	12	42081845	42144879	-	7497	protein_coding	glucoside xylosyltransferase 1 [Source:HGNC Symbol;Acc:HGNC:27482]	-
ENSG00000111412	470.713	559.017	567.743	678.562	729.347	711.255	532.491	706.388	-0.407217	0.000340591	0.0266816	C12orf49	12	116710185	116738070	-	8664	protein_coding	chromosome 12 open reading frame 49 [Source:HGNC Symbol;Acc:HGNC:26128]	-
ENSG00000137210	1181.75	1250.13	1135.49	1392.27	1544.68	1519.06	1189.12	1485.34	-0.320655	0.000348663	0.0270785	TMEM14B	6	10747759	10852753	+	4815	protein_coding	transmembrane protein 14B [Source:HGNC Symbol;Acc:HGNC:21384]	-
ENSG00000135919	528.31	511.156	530.15	377.847	408.677	395.857	523.205	394.127	0.408889	0.000356929	0.0274836	SERPINE2	2	223975112	224039319	-	8891	protein_coding	serpin family E member 2 [Source:HGNC Symbol;Acc:HGNC:8951]	-
ENSG00000119471	3316.83	3302.41	3402.6	2941.74	2736.31	2531.77	3340.62	2736.61	0.287462	0.000362861	0.0276882	HSDL2	9	112379937	112472410	+	3455	protein_coding	hydroxysteroid dehydrogenase like 2 [Source:HGNC Symbol;Acc:HGNC:18572]	-
ENSG00000109066	193.648	191.444	203.385	272.401	284.253	289.651	196.159	282.102	-0.523836	0.000365734	0.0276882	TMEM104	17	74776483	74839779	+	4983	protein_coding	transmembrane protein 104 [Source:HGNC Symbol;Acc:HGNC:25984]	-
ENSG00000169251	2089.41	1958.47	1961.56	2751.35	2393.39	2334.38	2003.15	2493.04	-0.315954	0.000376374	0.0282563	NMD3	3	161104696	161253532	+	4869	protein_coding	NMD3 ribosome export adaptor [Source:HGNC Symbol;Acc:HGNC:24250]	-
ENSG00000176171	2487.63	2558.65	2491.71	2087.43	2078.79	2129.47	2512.66	2098.57	0.259897	0.000380278	0.0283135	BNIP3	10	131966455	131982013	-	5325	protein_coding	BCL2 interacting protein 3 [Source:HGNC Symbol;Acc:HGNC:1084]	-
ENSG00000104998	310.829	307.268	304.595	353.438	490.615	487.043	307.564	443.699	-0.527805	0.000394308	0.0291174	IL27RA	19	14031748	14053216	+	2962	protein_coding	interleukin 27 receptor subunit alpha [Source:HGNC Symbol;Acc:HGNC:17290]	-
ENSG00000184557	454.823	464.252	491.594	249.945	374.283	347.582	470.223	323.937	0.538771	0.000398914	0.029218	SOCS3	17	78356778	78360077	-	2734	protein_coding	suppressor of cytokine signaling 3 [Source:HGNC Symbol;Acc:HGNC:19391]	-
ENSG00000035403	9297.07	9596.13	9357.63	11038.6	10862.3	11000.3	9416.95	10967.1	-0.219839	0.000416009	0.0302244	VCL	10	73995193	74121363	+	9992	protein_coding	vinculin [Source:HGNC Symbol;Acc:HGNC:12665]	-
ENSG00000106366	1890.79	1769.9	1822.75	1361.03	1543.67	1530.86	1827.82	1478.52	0.3062	0.000441025	0.0316304	SERPINE1	7	101127089	101139266	+	3190	protein_coding	serpin family E member 1 [Source:HGNC Symbol;Acc:HGNC:8583]	-
ENSG00000165832	691.173	688.241	667.989	859.187	893.222	835.698	682.468	862.702	-0.338283	0.000442383	0.0316304	TRUB1	10	114938193	114977676	+	3601	protein_coding	TruB pseudouridine synthase family member 1 [Source:HGNC Symbol;Acc:HGNC:16060]	-
ENSG00000112972	2322.78	2261.91	2365.43	2752.33	2767.67	2763.49	2316.71	2761.16	-0.253205	0.00044815	0.0317905	HMGCS1	5	43289395	43313512	-	4702	protein_coding	3-hydroxy-3-methylglutaryl-CoA synthase 1 [Source:HGNC Symbol;Acc:HGNC:5007]	-
ENSG00000125845	2379.38	2357.63	2252.66	2773.81	2793.97	2774.22	2329.89	2780.67	-0.255199	0.000457837	0.0322239	BMP2	20	6767664	6780280	+	3601	protein_coding	bone morphogenetic protein 2 [Source:HGNC Symbol;Acc:HGNC:1069]	-
ENSG00000140575	11854.2	12106	11849.3	17726.6	14118.6	13488.1	11936.5	15111.1	-0.340284	0.000476979	0.0333109	IQGAP1	15	90388218	90502243	+	11535	protein_coding	IQ motif containing GTPase activating protein 1 [Source:HGNC Symbol;Acc:HGNC:6110]	-
ENSG00000174839	217.481	219.203	236.158	318.29	331.797	298.234	224.281	316.107	-0.495402	0.000484623	0.0335844	DENND6A	3	57625457	57693089	-	5124	protein_coding	DENN domain containing 6A [Source:HGNC Symbol;Acc:HGNC:26635]	-
ENSG00000235123	235.356	266.107	244.833	373.941	324.716	346.509	248.766	348.389	-0.48594	0.000507112	0.0348746	DSCAM-AS1	21	40383083	40385358	+	1769	antisense	DSCAM antisense RNA 1 [Source:HGNC Symbol;Acc:HGNC:40197]	-
ENSG00000072736	732.881	714.086	819.323	1087.65	914.465	939.758	755.43	980.625	-0.376741	0.000517736	0.0353354	NFATC3	16	68084751	68229259	+	8806	protein_coding	nuclear factor of activated T cells 3 [Source:HGNC Symbol;Acc:HGNC:7777]	RHD
ENSG00000173702	895.744	855.755	827.998	1077.89	1064.18	1063.13	859.832	1068.4	-0.313486	0.000542342	0.0367365	MUC13	3	124905442	124953819	-	3499	protein_coding	mucin 13, cell surface associated [Source:HGNC Symbol;Acc:HGNC:7511]	-
ENSG00000171700	329.697	353.214	346.043	212.844	261.998	255.322	342.985	243.388	0.495967	0.000548996	0.0369097	RGS19	20	64073181	64079988	-	2028	protein_coding	regulator of G protein signaling 19 [Source:HGNC Symbol;Acc:HGNC:13735]	-
ENSG00000089094	864.959	891.172	896.436	666.846	735.416	701.6	884.189	701.287	0.33458	0.000571877	0.0381633	KDM2B	12	121429097	121581015	-	13623	protein_coding	lysine demethylase 2B [Source:HGNC Symbol;Acc:HGNC:13610]	-
ENSG00000125484	2056.64	2134.6	2037.7	2664.45	2409.58	2449.16	2076.31	2507.73	-0.272489	0.000597575	0.0390054	GTF3C4	9	132670035	132694955	+	9043	protein_coding	general transcription factor IIIC subunit 4 [Source:HGNC Symbol;Acc:HGNC:4667]	-
ENSG00000103257	19025.1	19018.1	19283	20020	25999.5	26469.8	19108.7	24163.1	-0.338542	0.000599147	0.0390054	SLC7A5	16	87830023	87869488	-	4745	protein_coding	solute carrier family 7 member 5 [Source:HGNC Symbol;Acc:HGNC:11063]	-
ENSG00000152332	2433.01	2580.67	2537.01	3272.72	2955.83	2907.24	2516.89	3045.26	-0.27506	0.000602744	0.0390054	UHMK1	1	162497251	162529629	+	9246	protein_coding	U2AF homology motif kinase 1 [Source:HGNC Symbol;Acc:HGNC:19683]	-
ENSG00000164045	949.37	992.638	908.003	742.025	773.856	758.457	950.003	758.113	0.32562	0.000605503	0.0390054	CDC25A	3	48157146	48188402	-	4117	protein_coding	cell division cycle 25A [Source:HGNC Symbol;Acc:HGNC:1725]	-
ENSG00000164543	614.707	606.878	568.707	817.204	736.428	740.22	596.764	764.617	-0.358011	0.000610319	0.0390054	STK17A	7	43582758	43650713	+	5099	protein_coding	serine/threonine kinase 17a [Source:HGNC Symbol;Acc:HGNC:11395]	-
ENSG00000110514	2050.68	2142.26	2181.33	2379.36	2698.89	2696.98	2124.75	2591.74	-0.286378	0.000610475	0.0390054	MADD	11	47269161	47330031	+	8366	protein_coding	MAP kinase activating death domain [Source:HGNC Symbol;Acc:HGNC:6766]	-
ENSG00000127946	1859.02	1772.77	1851.67	2320.78	2171.85	2126.26	1827.82	2206.3	-0.271739	0.000627918	0.0391358	HIP1	7	75533300	75738962	-	8953	protein_coding	huntingtin interacting protein 1 [Source:HGNC Symbol;Acc:HGNC:4913]	-
ENSG00000086827	678.263	629.851	667.025	545.779	497.696	477.388	658.38	506.954	0.376304	0.000630053	0.0391358	ZW10	11	113733187	113773811	-	2992	protein_coding	zw10 kinetochore protein [Source:HGNC Symbol;Acc:HGNC:13194]	-
ENSG00000205213	2993.1	3120.54	3164.51	4018.65	3641.68	3531.6	3092.72	3730.64	-0.270687	0.000633016	0.0391358	LGR4	11	27365961	27472775	-	6340	protein_coding	leucine rich repeat containing G protein-coupled receptor 4 [Source:HGNC Symbol;Acc:HGNC:13299]	-
ENSG00000132383	4706.13	4451.07	4620.98	5373.82	5421.04	5352.11	4592.73	5382.32	-0.228915	0.000637027	0.0391358	RPA1	17	1829702	1900082	+	5492	protein_coding	replication protein A1 [Source:HGNC Symbol;Acc:HGNC:10289]	-
ENSG00000164733	3735.91	3871	3765.03	2989.58	3086.32	3391.07	3790.65	3155.65	0.264745	0.000639895	0.0391358	CTSB	8	11842524	11869448	-	7428	protein_coding	cathepsin B [Source:HGNC Symbol;Acc:HGNC:2527]	-
ENSG00000153904	565.054	568.589	543.645	454.002	430.932	388.347	559.096	424.427	0.396703	0.000640997	0.0391358	DDAH1	1	85318481	85578363	-	4568	protein_coding	dimethylarginine dimethylaminohydrolase 1 [Source:HGNC Symbol;Acc:HGNC:2715]	-
ENSG00000163904	749.764	799.279	883.905	1108.16	1001.46	994.47	810.983	1034.7	-0.351604	0.000642923	0.0391358	SENP2	3	185582496	185633551	+	7169	protein_coding	SUMO specific peptidase 2 [Source:HGNC Symbol;Acc:HGNC:23116]	-
ENSG00000169446	733.875	760.033	750.885	1139.4	949.87	859.299	748.264	982.856	-0.394072	0.000657488	0.0397538	MMGT1	X	135962070	135974063	-	3738	protein_coding	membrane magnesium transporter 1 [Source:HGNC Symbol;Acc:HGNC:28100]	-
ENSG00000101160	3426.07	3261.25	3249.34	3713.05	4385.18	3974.66	3312.22	4024.3	-0.280923	0.000704074	0.0422867	CTSZ	20	58995185	59007247	-	2038	protein_coding	cathepsin Z [Source:HGNC Symbol;Acc:HGNC:2547]	-
ENSG00000033867	1212.53	1262.57	1202.96	1111.08	839.608	857.153	1226.02	935.949	0.388883	0.00074032	0.0441692	SLC4A7	3	27372721	27484420	-	9616	protein_coding	solute carrier family 4 member 7 [Source:HGNC Symbol;Acc:HGNC:11033]	-
ENSG00000134215	381.337	315.883	338.332	244.087	248.848	252.104	345.184	248.346	0.474841	0.000758356	0.0449476	VAV3	1	107571160	107965144	-	7271	protein_coding	vav guanine nucleotide exchange factor 3 [Source:HGNC Symbol;Acc:HGNC:12659]	-
ENSG00000105829	561.081	579.118	574.49	686.373	729.347	768.113	571.563	727.944	-0.348382	0.0007927	0.0466761	BET1	7	93962762	94004382	-	5247	protein_coding	Bet1 golgi vesicular membrane trafficking protein [Source:HGNC Symbol;Acc:HGNC:14562]	-
ENSG00000165389	1599.83	1416.69	1472.85	1965.39	1753.06	1804.42	1496.46	1840.96	-0.299203	0.000805112	0.047099	SPTSSA	14	34432789	34462356	-	2777	protein_coding	serine palmitoyltransferase small subunit A [Source:HGNC Symbol;Acc:HGNC:20361]	-
ENSG00000071564	2246.31	2324.13	2301.82	1614.88	1832.98	2053.31	2290.75	1833.72	0.321518	0.000826589	0.0479694	TCF3	19	1609290	1652605	-	6080	protein_coding	transcription factor 3 [Source:HGNC Symbol;Acc:HGNC:11633]	bHLH
ENSG00000149177	1504.49	1438.7	1415.02	1242.89	1140.05	1187.57	1452.74	1190.17	0.287411	0.000830639	0.0479694	PTPRJ	11	47980558	48170841	+	9620	protein_coding	protein tyrosine phosphatase, receptor type J [Source:HGNC Symbol;Acc:HGNC:9673]	-
ENSG00000067167	2948.41	2955.9	3002.58	3903.44	3417.11	3413.59	2968.96	3578.05	-0.269381	0.00085204	0.0488919	TRAM1	8	70573442	70608387	-	3878	protein_coding	translocation associated membrane protein 1 [Source:HGNC Symbol;Acc:HGNC:20568]	-
ENSG00000144597	308.843	307.268	328.693	425.688	426.885	405.512	314.935	419.362	-0.413359	0.000879913	0.0493237	EAF1	3	15427355	15450635	+	5152	protein_coding	ELL associated factor 1 [Source:HGNC Symbol;Acc:HGNC:20907]	-
ENSG00000064042	4796.5	4760.26	4989.2	7149.8	5545.46	5593.49	4848.65	6096.25	-0.33046	0.000884514	0.0493237	LIMCH1	4	41359607	41700044	+	10862	protein_coding	LIM and calponin homology domains 1 [Source:HGNC Symbol;Acc:HGNC:29191]	-
ENSG00000133056	2053.66	1974.75	2008.79	2216.31	2569.4	2590.77	2012.4	2458.83	-0.288843	0.00088512	0.0493237	PIK3C2B	1	204422628	204494724	-	9414	protein_coding	phosphatidylinositol-4-phosphate 3-kinase catalytic subunit type 2 beta [Source:HGNC Symbol;Acc:HGNC:8972]	-
ENSG00000100647	368.427	379.059	358.574	442.286	526.02	503.135	368.687	490.48	-0.411313	0.000886405	0.0493237	SUSD6	14	69611596	69715142	+	5830	protein_coding	sushi domain containing 6 [Source:HGNC Symbol;Acc:HGNC:19956]	-
ENSG00000146278	877.869	827.996	885.833	665.87	715.185	688.727	863.899	689.927	0.324469	0.00088694	0.0493237	PNRC1	6	89080751	89085160	+	2992	protein_coding	proline rich nuclear receptor coactivator 1 [Source:HGNC Symbol;Acc:HGNC:17278]	-
